# Supplementary material for: ALK upregulates POSTN and WNT signaling to drive neuroblastoma
Source: Cell Rep. Author manuscript; Available in PMC 2024 May 17. (PMC11101011; doi:10.1016/j.celrep.2024.113927)
Supplement: 2 [file NIHMS1980938-supplement-2.csv]

	baseMean	log2FoldChange	lfcSE	stat	pvalue	padj	symbols
ENSG00000257073	33.64208535	21.87463257	3.908122916	5.597222258	NA	NA	AC011933.1
ENSG00000256599	17.1232171	20.93703889	3.264128694	6.414281069	NA	NA	AC020663.1
ENSG00000187786	15.72493833	20.80573521	3.256295528	6.389387889	NA	NA	SCXB
ENSG00000255690	735.5454102	13.01943276	1.462518479	8.902063767	5.48E-19	6.73E-17	AC005013.1
ENSG00000109205	324.2289975	11.83764264	2.918301555	4.056346616	4.98E-05	0.000724059	ODAM
ENSG00000178033	193.6464486	11.09341766	1.359092286	8.162372614	3.29E-16	3.10E-14	FAM26E
ENSG00000170044	152.1601973	10.74603754	3.31862159	3.238102704	NA	NA	ZPLD1
ENSG00000169903	815.8995706	10.30607374	2.346496173	4.39211189	1.12E-05	0.000196695	TM4SF4
ENSG00000104321	2904.671977	10.23623394	1.137629317	8.997864057	2.30E-19	2.87E-17	TRPA1
ENSG00000122133	71.62187292	9.657440258	1.411597199	6.841498599	7.84E-12	4.64E-10	PAEP
ENSG00000229108	132.4764094	9.582256384	1.648058028	5.814271234	6.09E-09	2.27E-07	AC005550.4
ENSG00000111404	362.7925546	9.548702669	2.251577829	4.240893896	2.23E-05	0.000357583	RERGL
ENSG00000248360	55.62348263	9.296008021	1.445502807	6.430985799	1.27E-10	6.45E-09	LINC00504
ENSG00000198829	106.4495849	9.267352421	1.382856263	6.70160209	2.06E-11	1.14E-09	SUCNR1
ENSG00000165140	227.7438209	8.889055026	2.569194885	3.45986016	0.000540456	0.005615745	FBP1
ENSG00000204936	35.48499887	8.646005719	3.908051528	2.212357144	0.026941998	0.123878655	CD177
ENSG00000116690	1439.233742	8.545184069	1.028246479	8.310443306	9.53E-17	9.56E-15	PRG4
ENSG00000124205	973.5934679	8.462347579	1.089336943	7.768347187	7.95E-15	6.43E-13	EDN3
ENSG00000112837	684.1599607	8.456820773	1.362684824	6.205999086	5.44E-10	2.51E-08	TBX18
ENSG00000014257	58.34325908	8.398537005	1.320704674	6.359133247	2.03E-10	1.00E-08	ACPP
ENSG00000236714	29.73045041	8.389098848	2.007485323	4.178909181	2.93E-05	0.000452898	AC005592.1
ENSG00000245870	155.0323073	8.332759803	2.510053558	3.319753787	0.000900969	0.008681582	LINC00682
ENSG00000204022	205.3612135	8.324237931	1.647529291	5.052558385	4.36E-07	1.15E-05	LIPJ
ENSG00000104760	27.56585159	8.281245726	1.365796759	6.063307496	1.33E-09	5.69E-08	FGL1
ENSG00000251349	27.25381679	8.265204994	3.908441783	2.114705925	NA	NA	MSANTD3-TMEFF1
ENSG00000137745	148.1849063	8.241402987	2.54864741	3.23363795	0.001222243	0.01114841	MMP13
ENSG00000233858	25.23631959	8.151920746	1.814070836	4.493716885	7.00E-06	0.000131791	AC026904.1
ENSG00000251003	48.12948338	8.11689626	1.40510375	5.776723791	7.62E-09	2.80E-07	RP11-152P17.2
ENSG00000224099	89.6427746	8.107827548	1.727013103	4.69471108	2.67E-06	5.76E-05	AC064834.1
ENSG00000139144	620.1104918	8.079991011	2.904468234	2.781917501	0.005403877	0.036500005	PIK3C2G
ENSG00000109132	4382.209478	8.069331716	1.453589167	5.551315255	2.84E-08	9.44E-07	PHOX2B
ENSG00000248329	81.33949504	7.970083726	1.597686556	4.988515235	6.08E-07	1.56E-05	RP11-366M4.3
ENSG00000237070	21.43458664	7.915216757	1.687498112	4.690504066	2.73E-06	5.85E-05	AC005550.3
ENSG00000164509	20.35036763	7.84092056	1.815424423	4.319056448	1.57E-05	0.000262223	IL31RA
ENSG00000150051	2459.411868	7.787856569	1.216572099	6.401475567	1.54E-10	7.71E-09	MKX
ENSG00000215808	461.7301955	7.783972388	1.290185881	6.033217772	1.61E-09	6.78E-08	RP11-371I1.2
ENSG00000180353	247.2349673	7.776831573	0.780132769	9.968600068	2.09E-23	3.88E-21	HCLS1
ENSG00000229246	19.25415757	7.761645886	2.002467582	3.876040719	0.00010617	0.001395105	RP11-521J24.1
ENSG00000160349	19.11909138	7.757380921	1.454512124	5.333321595	9.64E-08	2.90E-06	LCN1
ENSG00000137672	99.66060627	7.681635329	1.828945389	4.200035373	NA	NA	TRPC6
ENSG00000121068	4046.118153	7.664876065	0.84580998	9.062172642	1.28E-19	1.63E-17	TBX2
ENSG00000184254	2220.900389	7.656646206	0.892008345	8.583603786	9.19E-18	1.03E-15	ALDH1A3
ENSG00000000971	1230.1517	7.64688194	0.61444231	12.44523988	1.48E-35	6.34E-33	CFH
ENSG00000261213	33.6042597	7.597985444	3.366026295	2.257256711	NA	NA	RP11-510C10.4
ENSG00000259040	15.02874034	7.401823975	1.588896187	4.658469216	3.19E-06	6.70E-05	BLOC1S5-TXNDC5
ENSG00000246582	14.25845856	7.325378184	1.618201867	4.526863015	5.99E-06	0.00011558	RP11-1149O23.3
ENSG00000266010	27.82149579	7.322775613	1.982451866	3.693797433	0.00022093	0.002619386	GATA6-AS1
ENSG00000171094	10246.87459	7.273685897	1.035859921	7.02188177	2.19E-12	1.39E-10	ALK
ENSG00000152766	26.9055211	7.273483747	1.837398888	3.958576331	7.54E-05	0.001042052	ANKRD22
ENSG00000185149	320.3179499	7.260508207	1.469723149	4.94005161	7.81E-07	1.96E-05	NPY2R
ENSG00000179528	25.27834445	7.187962893	1.764558846	4.07351838	4.63E-05	0.000678668	LBX2
ENSG00000258555	12.59527801	7.153089259	2.316956966	3.087277565	0.002019989	0.016664549	SPECC1L-ADORA2A
ENSG00000122176	5256.163915	7.124417667	1.024965664	6.950884229	3.63E-12	2.23E-10	FMOD
ENSG00000235254	12.05057955	7.089756474	2.308554006	3.071081056	0.002132852	0.017417773	TMEM185AP1
ENSG00000164220	242.6845651	7.087166669	1.152883017	6.147342414	7.88E-10	3.55E-08	F2RL2
ENSG00000133937	87.69150296	7.083498415	1.496264906	4.734120535	2.20E-06	4.84E-05	GSC
ENSG00000251216	11.91578582	7.072884899	2.373376784	2.980093572	0.002881603	0.022213314	RP11-161D15.3
ENSG00000169908	1686.1281	7.040104544	0.736163246	9.563238288	1.14E-21	1.83E-19	TM4SF1
ENSG00000255993	11.63382927	7.034680471	2.765921913	2.543340229	0.010979826	0.063331232	PSMC1P9
ENSG00000205611	121.6946755	6.967262114	1.139243606	6.115691216	9.61E-10	4.26E-08	RP4-610C12.4
ENSG00000272617	10.628712	6.901422234	1.864349077	3.701786493	0.000214087	0.002555279	RP11-343C2.12
ENSG00000106511	2273.623895	6.886193794	1.055579551	6.523614245	6.86E-11	3.61E-09	MEOX2
ENSG00000248405	10.18880914	6.847018555	2.441552661	2.804370623	0.005041492	0.034625594	PRR5-ARHGAP8
ENSG00000260577	19.9118886	6.841286605	1.806325444	3.787405324	0.000152229	0.001899789	RP11-615I2.2
ENSG00000260914	9.921008517	6.809382814	2.345507702	2.903159434	0.003694185	0.026903922	RP11-343C2.11
ENSG00000057149	9.835361086	6.791139929	2.019846599	3.362205789	0.000773225	0.007615622	SERPINB3
ENSG00000163364	158.9230971	6.769155123	1.174786302	5.762031028	8.31E-09	3.01E-07	AC017048.3
ENSG00000173198	9.578369426	6.761690121	1.654059479	4.087936503	4.35E-05	0.000642424	CYSLTR1
ENSG00000254703	9.536002192	6.749652185	1.683024922	4.010429137	6.06E-05	0.00085424	FLI1-AS1
ENSG00000257953	9.364320676	6.726116923	1.504878744	4.469540784	7.84E-06	0.000145044	RP11-620J15.1
ENSG00000185053	34.14404995	6.709467014	1.606757354	4.175781114	2.97E-05	0.000458503	SGCZ
ENSG00000136449	8.908737486	6.650674996	1.468044379	4.530295602	5.89E-06	0.000114234	MYCBPAP
ENSG00000182333	8.86469593	6.641850599	2.529625505	2.62562604	0.008648978	0.052615849	LIPF
ENSG00000204472	8.786389621	6.636108037	1.825668814	3.634891491	0.000278098	0.003161991	AIF1
ENSG00000251563	8.763286402	6.625117227	2.715691318	2.439569322	0.014704781	0.078714262	AF121898.1
ENSG00000130201	8.740368866	6.620506012	1.895216735	3.493271186	0.000477142	0.005028829	EXOC3L2
ENSG00000238021	17.10541434	6.619188537	2.124553481	3.115566916	0.001835917	0.015446152	ARMC4P1
ENSG00000133110	12218.92245	6.609339694	1.263100013	5.232633697	1.67E-07	4.84E-06	POSTN
ENSG00000125384	535.9637909	6.56714521	0.936384001	7.013303518	2.33E-12	1.46E-10	PTGER2
ENSG00000187013	8.353265817	6.562137069	1.664780109	3.941744037	8.09E-05	0.00110476	C17orf82
ENSG00000197249	166.7412229	6.546895615	2.521734031	2.596187994	0.009426447	0.056036451	SERPINA1
ENSG00000250467	8.232289065	6.540341707	2.395037899	2.730788398	0.006318302	0.04117019	RP11-227F19.1
ENSG00000226065	8.215426652	6.53384651	1.48524938	4.399157877	1.09E-05	0.000191774	AC108938.2
ENSG00000267280	133.9457703	6.522201574	0.754015633	8.649955376	5.15E-18	5.95E-16	RP11-332H18.4
ENSG00000255960	15.825989	6.50195052	2.475579039	2.626436246	NA	NA	RP11-459D22.1
ENSG00000165623	7.975110053	6.495402559	1.746304026	3.719514164	0.000199606	0.00240259	UCMA
ENSG00000164035	409.0515388	6.492901633	1.148143439	5.65513107	1.56E-08	5.46E-07	EMCN
ENSG00000188686	3160.762201	6.477150656	0.565624417	11.45132788	2.32E-30	6.96E-28	SCXA
ENSG00000237655	7.816942306	6.465487722	2.427243756	2.663715874	0.007728281	0.048074157	AC073834.3
ENSG00000244682	7.807199583	6.458484247	2.533398084	2.549336517	0.01079281	0.062438058	FCGR2C
ENSG00000185960	15.1477454	6.443760891	1.855730098	3.472358883	0.000515906	0.005394782	SHOX
ENSG00000152931	84.31127369	6.430729316	1.282357911	5.014769482	5.31E-07	1.38E-05	PART1
ENSG00000235300	27.63736478	6.397143765	2.040929387	3.134426799	0.001721902	0.014677755	AC090627.1
ENSG00000224149	14.71824437	6.395730554	2.359491617	2.710639236	0.006715365	0.043138743	RP11-510C10.3
ENSG00000182853	144.0987999	6.335364697	1.135702974	5.5783641	2.43E-08	8.19E-07	VMO1
ENSG00000188487	26.15150793	6.331976331	1.573543622	4.024023385	5.72E-05	0.000816067	INSC
ENSG00000121764	7.082785287	6.324226671	2.49478566	2.534977963	0.01124544	0.064601528	HCRTR1
ENSG00000246898	13.97060766	6.323627325	1.550996797	4.077137577	4.56E-05	0.000669572	LINC00920
ENSG00000120949	154.9546564	6.311947732	1.039652644	6.07120827	1.27E-09	5.48E-08	TNFRSF8
ENSG00000146469	13.41691858	6.266144316	2.217995107	2.825138926	0.004726012	0.032753825	VIP
ENSG00000167210	13.35632793	6.259579081	2.071559432	3.021674872	0.002513804	0.019891766	LOXHD1
ENSG00000225490	12.70766164	6.179286044	1.437775025	4.297811506	1.72E-05	0.00028486	RP4-610C12.3
ENSG00000198851	12.62148186	6.174749614	1.850304335	3.337153514	0.000846412	0.00823016	CD3E
ENSG00000174125	6.314940858	6.158429965	1.669494025	3.688800243	0.000225314	0.002655149	TLR1
ENSG00000123610	92.96775403	6.158056176	1.38817168	4.436091203	9.16E-06	0.00016535	TNFAIP6
ENSG00000196611	185.3660682	6.154398513	1.385490542	4.442035747	8.91E-06	0.000161652	MMP1
ENSG00000128918	4194.87612	6.146717527	2.136202587	2.87740384	0.004009621	0.02877897	ALDH1A2
ENSG00000171243	91.63677653	6.135215026	0.828679457	7.403604581	1.33E-13	9.56E-12	SOSTDC1
ENSG00000164756	6.137320075	6.11784162	2.568467193	2.381903743	0.017223399	0.088882797	SLC30A8
ENSG00000162631	348.9256968	6.113572516	1.074646417	5.688915366	1.28E-08	4.52E-07	NTNG1
ENSG00000175827	6.095562596	6.102499771	2.528363165	2.413616784	0.015795065	0.083092394	AP001266.1
ENSG00000196954	222.2042166	6.092913126	0.771924949	7.893141861	2.95E-15	2.50E-13	CASP4
ENSG00000253500	22.23082513	6.089922931	1.966687771	3.096537753	0.001957949	0.01625509	AF121898.3
ENSG00000171408	501.249087	6.088508099	1.041382054	5.84656522	5.02E-09	1.90E-07	PDE7B
ENSG00000166510	11.84332071	6.081274612	1.38667987	4.38549282	1.16E-05	0.000201215	CCDC68
ENSG00000166825	43.89525589	6.078697905	1.186067034	5.125087984	2.97E-07	8.24E-06	ANPEP
ENSG00000079931	2202.6738	6.078012309	1.117863627	5.437167969	5.41E-08	1.72E-06	MOXD1
ENSG00000179449	5.842038774	6.04073877	3.674931516	1.643769073	0.100223912	0.309875634	AC124309.1
ENSG00000173597	5.794985862	6.033282418	2.590025809	2.329429459	0.019836326	0.098873134	SULT1B1
ENSG00000261822	11.23780091	6.002610812	2.914282662	2.059721554	0.039425168	0.164262557	RP11-265N6.2
ENSG00000112343	196.1578712	5.986233965	0.722878633	8.281105138	1.22E-16	1.21E-14	TRIM38
ENSG00000197991	224.749705	5.972323932	1.097827593	5.440129186	5.32E-08	1.70E-06	PCDH20
ENSG00000144891	89.59295547	5.932622013	1.662912852	3.567608493	0.000360254	0.0039469	AGTR1
ENSG00000196329	5.256683152	5.89608285	2.009792068	2.933678038	0.003349715	0.024960066	GIMAP5
ENSG00000172403	678.9768061	5.891611387	1.235938053	4.766914794	1.87E-06	4.17E-05	SYNPO2
ENSG00000256005	5.168787393	5.868795631	1.889782779	3.105539798	0.001899321	0.01586085	AC093734.1
ENSG00000187546	37.3416793	5.850819774	1.628931557	3.59181437	0.000328384	0.003650171	AGMO
ENSG00000109321	18.8338013	5.846621604	1.578794285	3.703219386	0.000212881	0.002542304	AREG
ENSG00000230630	177.2461173	5.829865622	1.046852848	5.568944704	2.56E-08	8.60E-07	DNM3OS
ENSG00000175868	517.6682104	5.819014779	1.255352457	4.635363356	3.56E-06	7.38E-05	CALCB
ENSG00000198566	4.987361484	5.812975821	2.597021001	2.238324533	0.025199899	0.118175391	ZNF658B
ENSG00000250049	26.21409384	5.746143089	1.802552545	3.187781185	0.00143369	0.012655469	RP11-348J24.2
ENSG00000177938	9.377273976	5.735178028	2.311166884	2.481507531	0.013082795	0.072259936	CAPZA3
ENSG00000163565	3495.579013	5.72828177	0.799908028	7.161175492	8.00E-13	5.30E-11	IFI16
ENSG00000070193	86.56770217	5.726650513	1.285991803	4.453100324	8.46E-06	0.000154735	FGF10
ENSG00000181195	59.86630139	5.709050891	1.529015323	3.733808815	0.000188606	0.002288237	PENK
ENSG00000230873	17.05179084	5.705015964	1.852309258	3.079947875	0.002070368	0.01700984	STMND1
ENSG00000185352	25.42169245	5.691618315	1.009957705	5.63550165	1.75E-08	6.07E-07	HS6ST3
ENSG00000124466	4.549097189	5.689234786	2.008883284	2.832038491	0.004625228	0.03223319	LYPD3
ENSG00000224963	4.509926995	5.67105966	1.953178194	2.903503468	0.003690129	0.026892601	U82695.9
ENSG00000146276	16.47876958	5.652151328	1.364420143	4.142529965	3.43E-05	0.000523157	GABRR1
ENSG00000267013	4.432804447	5.641417371	2.678145805	2.106463868	0.035164079	0.151123832	CTD-2171N6.1
ENSG00000125089	324.5344354	5.632430895	0.904114662	6.229774974	4.67E-10	2.19E-08	SH3TC1
ENSG00000095596	143.6070853	5.610445709	0.962928477	5.82644074	5.66E-09	2.12E-07	CYP26A1
ENSG00000250538	8.55355365	5.609467787	1.816192559	3.088586482	0.002011112	0.01661891	RP11-92A5.2
ENSG00000108798	55.35425035	5.602214238	0.959403914	5.839265563	5.24E-09	1.97E-07	ABI3
ENSG00000182348	4.235008355	5.584610571	1.82752688	3.05582951	0.002244388	0.018166954	ZNF804B
ENSG00000111799	5995.094016	5.578050414	1.237086314	4.509022815	6.51E-06	0.000124166	COL12A1
ENSG00000205509	4.230441871	5.57450423	3.871182783	1.440000264	0.149867324	0.401671517	AC138783.11
ENSG00000188389	4.159560129	5.556207097	1.82313866	3.04760533	0.002306727	0.018551991	PDCD1
ENSG00000254376	4.180650069	5.555899084	2.754986532	2.016670143	0.043729948	0.177084311	SOX5P
ENSG00000136960	671.0815092	5.550251536	0.71688888	7.742136461	9.78E-15	7.82E-13	ENPP2
ENSG00000126550	4.132076109	5.541473379	1.813783267	3.055201512	0.002249094	0.018191248	HTN1
ENSG00000187678	1868.934846	5.529726217	0.849422759	6.509981234	7.52E-11	3.90E-09	SPRY4
ENSG00000229172	4.028992258	5.504023662	3.906016541	1.409114274	0.158801381	0.416724331	AC073065.3
ENSG00000203818	7.97291101	5.500686335	1.440466995	3.818682659	0.000134166	0.001709942	HIST2H3PS2
ENSG00000241369	3.978743975	5.483765321	3.012463501	1.820359091	0.068704338	0.242928254	CT64
ENSG00000229941	3.945814587	5.480833114	2.651989091	2.066687654	0.038763595	0.162089825	AC012499.1
ENSG00000038945	21.8680815	5.480048945	1.37754193	3.978135856	6.95E-05	0.000968733	MSR1
ENSG00000165462	206.5528363	5.443831209	1.384821556	3.93107053	8.46E-05	0.001145079	PHOX2A
ENSG00000137441	3.818138878	5.432942338	1.781028729	3.050451826	0.002284973	0.018425618	FGFBP2
ENSG00000228863	3.827542645	5.429882809	3.918749683	1.38561614	0.165864147	0.428047319	RP11-404F10.2
ENSG00000242147	3.817225915	5.421585121	1.933396983	2.804175847	0.005044538	0.034635379	RP13-463N16.6
ENSG00000254673	3.770936031	5.412587705	3.918894038	1.381151838	0.167232279	0.429742994	RP11-598P20.5
ENSG00000077274	2464.062765	5.396095739	1.216764836	4.434789354	9.22E-06	0.000165931	CAPN6
ENSG00000227136	3.718098794	5.395880605	2.709874231	1.991192264	0.046459754	0.184568396	LINC00595
ENSG00000259583	116.6491707	5.393280349	1.10365668	4.886737378	1.03E-06	2.47E-05	RP11-66B24.4
ENSG00000273266	221.3489336	5.392799728	1.27153838	4.241161582	2.22E-05	0.000357544	HOXC4
ENSG00000147041	110.8733769	5.391217749	1.173848182	4.592772584	4.37E-06	8.86E-05	SYTL5
ENSG00000253702	3.73979849	5.390973709	2.447946446	2.20224332	0.027648126	0.12609364	RP11-567J20.1
ENSG00000249464	7.31576994	5.369212142	2.238013105	2.399097721	0.016435528	0.085691257	RP11-93L9.1
ENSG00000037965	419.0183813	5.354415369	1.189620098	4.500945618	6.77E-06	0.000128117	HOXC8
ENSG00000224127	3.626093032	5.351702283	3.919416164	1.365433539	0.172116829	0.436485824	RP11-510C10.2
ENSG00000258338	3.626093032	5.351702283	3.919416164	1.365433539	0.172116829	0.436485824	RP11-87P13.2
ENSG00000171860	7.217404178	5.351573371	1.640344855	3.26246847	0.001104465	0.010285055	C3AR1
ENSG00000124491	20.11574649	5.348342833	1.595844856	3.351417786	0.000803989	0.007882268	F13A1
ENSG00000205054	7.07172918	5.318020764	1.918632482	2.771776676	0.005575127	0.037435751	AC009236.1
ENSG00000229975	3.525596466	5.308875542	2.944632859	1.802898967	0.071404083	0.249010516	LIPT1P1
ENSG00000130052	308.5951023	5.305831279	0.885190481	5.993999476	2.05E-09	8.46E-08	STARD8
ENSG00000042832	45.18746978	5.294761786	1.258046347	4.208717587	2.57E-05	0.000406354	TG
ENSG00000237125	2869.999196	5.293377314	1.23978773	4.269583564	1.96E-05	0.000319216	HAND2-AS1
ENSG00000233491	19.46892538	5.29152007	1.469732011	3.600329876	0.000317814	0.003547452	AC010091.1
ENSG00000227954	6.933736741	5.288840955	1.797048444	2.943070885	0.00324974	0.024377998	RP3-323P13.2
ENSG00000204248	1702.746407	5.283977144	1.057857876	4.994978308	5.88E-07	1.52E-05	COL11A2
ENSG00000231588	3.417523729	5.2719755	2.927092944	1.801096036	0.071687744	0.249714259	RP11-50E11.2
ENSG00000166923	89.02038968	5.271689834	0.869376856	6.063756815	1.33E-09	5.69E-08	GREM1
ENSG00000105374	6.838791932	5.270424591	1.760894377	2.993038458	0.002762149	0.021447337	NKG7
ENSG00000152779	19.05730041	5.267041789	1.605117092	3.281406581	0.001032907	0.009733306	SLC16A12
ENSG00000125378	296.7800354	5.258558706	0.91253892	5.76255828	8.28E-09	3.01E-07	BMP4
ENSG00000249378	3.400356439	5.252549732	2.158861039	2.43301891	0.014973519	0.079751812	LINC01060
ENSG00000259283	3.340247908	5.243711599	2.105899163	2.490010771	0.012773922	0.071031658	RP11-26L20.3
ENSG00000175018	3.351782478	5.243611891	1.829620674	2.86595575	0.004157524	0.029641269	TEX36
ENSG00000224382	3.375612977	5.242132043	2.111770785	2.482339504	0.013052285	0.072128738	LINC00703
ENSG00000135477	6.612858729	5.229539944	2.230640931	2.344411362	0.01905714	0.095996014	KRT121P
ENSG00000005102	627.1014942	5.222267222	1.435458707	3.638047683	0.000274713	0.003138543	MEOX1
ENSG00000268854	6.609555091	5.219987387	3.026036092	1.725024827	0.084522998	0.278865819	CTD-2545M3.2
ENSG00000124920	823.3767715	5.219443091	1.060249877	4.922842437	8.53E-07	2.11E-05	MYRF
ENSG00000100985	242.5124242	5.214844403	1.112971823	4.685513411	2.79E-06	5.98E-05	MMP9
ENSG00000183742	49.00879172	5.212208959	1.441746644	3.615204503	0.000300111	0.003379263	MACC1
ENSG00000243207	3.27907481	5.211093405	3.920709257	1.329120081	0.183808356	0.4546835	PPAN-P2RY11
ENSG00000261997	3.299403392	5.209039658	2.354925456	2.211976453	0.026968292	0.123972861	RP11-212I21.4
ENSG00000230500	3.286650981	5.203618245	2.354722325	2.209864912	0.027114539	0.124457599	RP11-360I20.2
ENSG00000115363	310.8895309	5.203458516	1.158457531	4.491712798	7.07E-06	0.000132687	EVA1A
ENSG00000236678	3.273898571	5.20209546	2.911040962	1.787022418	0.073933865	0.255347303	LINC00347
ENSG00000218052	24.13986551	5.201398319	1.21745596	4.272350285	1.93E-05	0.000315521	RP11-561C5.5
ENSG00000121895	3.237315661	5.190791143	2.154511167	2.409266298	0.01598463	0.083743557	TMEM156
ENSG00000139318	2084.566159	5.185109977	0.79600144	6.513945472	7.32E-11	3.81E-09	DUSP6
ENSG00000165731	718.6809339	5.172888008	1.402671497	3.687882744	0.000226128	0.002661801	RET
ENSG00000124253	11.79069113	5.161989123	1.873716486	2.754946739	0.005870169	0.03894302	PCK1
ENSG00000262543	3.126045884	5.145785329	2.771726144	1.856527327	0.063378432	0.229921789	RP3-422G23.4
ENSG00000106333	3721.235614	5.130760708	0.721130507	7.114885116	1.12E-12	7.20E-11	PCOLCE
ENSG00000186191	6.153594715	5.118159903	2.203829213	2.322394073	0.020211726	0.100158039	BPIFB4
ENSG00000248869	11.40871254	5.113072232	2.445453671	2.090848129	0.03654168	0.155216729	RP11-138I17.1
ENSG00000231762	3.021744193	5.087993202	3.921949109	1.297312398	0.19452372	0.470102815	RP11-354K4.1
ENSG00000257608	3.021744193	5.087993202	3.921949109	1.297312398	0.19452372	0.470102815	GRAMD4P3
ENSG00000259171	3.021744193	5.087993202	3.921949109	1.297312398	0.19452372	0.470102815	AL163636.6
ENSG00000251165	3.000654253	5.084506975	2.21313949	2.297418215	0.021594924	0.105253688	F11-AS1
ENSG00000248174	16.65483349	5.076935853	1.56370322	3.246738761	0.001167355	0.010748826	RP11-148L24.1
ENSG00000230455	2.998218572	5.075977224	2.863229087	1.772815611	0.076259266	0.260872172	BMS1P14
ENSG00000133561	2.949339734	5.062237012	2.821714538	1.794028753	0.07280858	0.252629445	GIMAP6
ENSG00000254506	2.951167329	5.059208252	3.922254542	1.289872495	0.197094932	0.473384795	RP11-748H22.1
ENSG00000143127	425.601634	5.028356893	1.02053095	4.927196862	8.34E-07	2.07E-05	ITGA10
ENSG00000259952	2.872825271	5.022309424	3.922655049	1.280334202	0.200427624	0.477943933	AC009133.15
ENSG00000206127	5.705086	5.004030329	2.216930433	2.257188703	0.023996286	0.113890352	GOLGA8O
ENSG00000139219	3861.625913	5.002828464	0.676179076	7.398673876	1.38E-13	9.86E-12	COL2A1
ENSG00000256040	2.859008293	5.001886978	2.311377652	2.164028441	0.030462167	0.13568182	PAPPA-AS1
ENSG00000254910	2.810434332	4.9917565	1.947870832	2.562673263	0.010386975	0.060450551	RP11-326C3.7
ENSG00000244464	2.820294581	4.988166224	3.92303484	1.271506991	0.203548342	0.481912379	RP11-201E8.1
ENSG00000205403	468.6607837	4.979136551	1.043779295	4.770296339	1.84E-06	4.11E-05	CFI
ENSG00000157551	2.785234389	4.971832371	2.083199285	2.386633102	0.017003451	0.08803945	KCNJ15
ENSG00000135842	1502.315201	4.971286181	0.934561839	5.319376391	1.04E-07	3.11E-06	FAM129A
ENSG00000181072	83.35030007	4.971156058	1.25178408	3.971256814	7.15E-05	0.000993247	CHRM2
ENSG00000077943	310.1507513	4.964259068	1.371436446	3.619751454	0.000294886	0.003328067	ITGA8
ENSG00000212766	15.21746943	4.933854054	1.053049013	4.685303338	2.80E-06	5.98E-05	LINC00277
ENSG00000171840	90.25911881	4.924257466	1.14561513	4.298352332	1.72E-05	0.000284386	NINJ2
ENSG00000056291	5.385597013	4.917297627	1.703453665	2.886663564	0.003893503	0.028131576	NPFFR2
ENSG00000258943	2.670462695	4.914525187	2.905471177	1.691472704	0.090746557	0.291498883	RP11-696D21.2
ENSG00000162881	94.89846512	4.907601188	0.96911636	5.063995812	4.11E-07	1.10E-05	OXER1
ENSG00000205562	5.349194681	4.907226243	2.239518089	2.191197414	0.02843751	0.128813353	RP11-497E19.1
ENSG00000115009	2.64800331	4.90449485	2.47717334	1.979875518	0.047717518	0.188130015	CCL20
ENSG00000271956	2.621432253	4.892695505	2.92312229	1.673790906	0.0941717	0.297947595	DLX6-AS2
ENSG00000164188	5.300360848	4.889491456	2.463481057	1.984789549	0.047167891	0.186376012	RANBP3L
ENSG00000227885	5.262668366	4.885415309	1.616822577	3.021614973	0.002514301	0.019891766	RP11-79N23.1
ENSG00000173253	34.37058937	4.883870234	1.827568103	2.672332826	0.00753259	0.047126688	DMRT2
ENSG00000205786	2.618844968	4.880918966	3.924287681	1.243771956	0.213583504	0.496033609	AC002511.1
ENSG00000227560	2.618844968	4.880918966	3.924287681	1.243771956	0.213583504	0.496033609	RP11-139K1.2
ENSG00000250714	2.618844968	4.880918966	3.924287681	1.243771956	0.213583504	0.496033609	RP11-1149O23.4
ENSG00000265401	2.618844968	4.880918966	3.924287681	1.243771956	0.213583504	0.496033609	RP11-138I1.4
ENSG00000261757	9.793508794	4.872387674	1.932274684	2.521581282	0.011682868	0.066523809	AC005592.3
ENSG00000006377	323.3696647	4.858035483	2.261276042	2.148360215	0.031685151	0.139910823	DLX6
ENSG00000255240	2.546745385	4.849610583	2.900785262	1.671826814	0.094558478	0.298507861	RP11-142C4.6
ENSG00000188517	795.967997	4.847264587	0.732777106	6.614923625	3.72E-11	2.01E-09	COL25A1
ENSG00000176435	66.86829783	4.843049579	2.775953153	1.744643844	0.081046884	0.271474117	CLEC14A
ENSG00000145721	109.070097	4.829950025	1.259304987	3.835409274	0.000125355	0.001614423	LIX1
ENSG00000175164	2.508488154	4.828652168	2.894713919	1.668093049	0.095297257	0.300130136	ABO
ENSG00000178172	2.518348402	4.822531444	3.083209879	1.564126879	0.117787775	0.344773455	SPINK6
ENSG00000197757	283.3600957	4.82031278	1.10192896	4.374431524	1.22E-05	0.000210845	HOXC6
ENSG00000141448	186.2974765	4.811530962	1.122323801	4.287114788	1.81E-05	0.000296857	GATA6
ENSG00000184584	426.5446438	4.809351896	0.855511623	5.621609064	1.89E-08	6.54E-07	TMEM173
ENSG00000271605	2.468556601	4.797938811	2.943424746	1.630053161	0.103090262	0.315913657	MILR1
ENSG00000228459	2.468861478	4.794553307	2.999252832	1.598582572	0.109913385	0.329692961	CXorf28
ENSG00000256671	2.468100119	4.794045065	3.032874135	1.580693709	0.113948087	0.337419708	LIMS3L
ENSG00000197406	27.34162334	4.788845899	1.078114571	4.441871047	8.92E-06	0.000161652	DIO3
ENSG00000112299	4.94492601	4.786758832	2.56416311	1.866791864	0.061930659	0.226013564	VNN1
ENSG00000188620	227.3104528	4.782170969	2.309712963	2.070461155	0.03840918	0.160845504	HMX3
ENSG00000132622	672.519227	4.78109583	0.98125101	4.872449334	1.10E-06	2.64E-05	HSPA12B
ENSG00000237380	82.23772667	4.766259296	1.213782711	3.926781338	8.61E-05	0.001163471	HOXD-AS2
ENSG00000127920	523.3424068	4.765353455	0.934567981	5.098990715	3.41E-07	9.31E-06	GNG11
ENSG00000204866	2.417395355	4.765053031	3.925749505	1.213794468	0.224826219	0.510225769	IGFL2
ENSG00000231185	2.417395355	4.765053031	3.925749505	1.213794468	0.224826219	0.510225769	AC005592.2
ENSG00000249584	2.417395355	4.765053031	3.925749505	1.213794468	0.224826219	0.510225769	RP11-478P10.1
ENSG00000214145	2.394326215	4.755401569	2.019437509	2.354814916	0.018531934	0.093992099	LINC00887
ENSG00000154188	198.1674208	4.751252326	0.626378784	7.585270207	3.32E-14	2.55E-12	ANGPT1
ENSG00000139330	40.21883406	4.747690546	1.601825864	2.963924265	0.00303743	0.02311413	KERA
ENSG00000108950	66.10682465	4.728774196	1.06381376	4.445114711	8.78E-06	0.000159775	FAM20A
ENSG00000105880	902.1351457	4.726157281	2.326281927	2.031635644	0.042190556	0.172156494	DLX5
ENSG00000198121	1013.090541	4.713382684	0.972419279	4.847068323	1.25E-06	2.95E-05	LPAR1
ENSG00000149968	2.306582059	4.707273633	2.104725198	2.236526478	0.025317305	0.118494225	MMP3
ENSG00000261575	2.307343418	4.706846553	2.383415573	1.974832508	0.048287159	0.189764523	RP11-259G18.1
ENSG00000148848	507.0947425	4.706841809	1.067337963	4.409888876	1.03E-05	0.000183881	ADAM12
ENSG00000183644	4.67218151	4.700118827	1.807053975	2.600984194	0.009295674	0.055413322	C11orf88
ENSG00000256349	2.295352367	4.696971393	3.926664527	1.196173333	0.231628925	0.51893531	CTD-3074O7.11
ENSG00000167617	672.9546362	4.692021533	0.918463117	5.108557376	3.25E-07	8.90E-06	CDC42EP5
ENSG00000146070	8.736970415	4.690623494	2.494735035	1.880209091	0.060079587	0.221802972	PLA2G7
ENSG00000174595	21.46584205	4.685206317	1.189419891	3.939068409	8.18E-05	0.001113932	KLF14
ENSG00000120708	4748.869153	4.683801933	0.967722708	4.84002483	1.30E-06	3.05E-05	TGFBI
ENSG00000138080	5669.904253	4.683069689	0.656895949	7.129089003	1.01E-12	6.54E-11	EMILIN1
ENSG00000260600	2.280620757	4.681302824	2.077317309	2.253532863	0.024225571	0.114671123	RP11-109D24.1
ENSG00000108018	517.0553542	4.67216211	0.758059725	6.163316628	7.12E-10	3.24E-08	SORCS1
ENSG00000237523	2.243581366	4.670235531	2.236089917	2.088572332	0.036746238	0.155961522	LINC00857
ENSG00000106819	157.4402838	4.668239423	1.289523572	3.620127249	0.000294458	0.003326295	ASPN
ENSG00000127507	25.40237351	4.664359885	0.819941212	5.688651595	1.28E-08	4.52E-07	EMR2
ENSG00000124731	12.70128268	4.661722922	1.26091542	3.697094071	0.000218082	0.002595705	TREM1
ENSG00000170577	925.8608946	4.653198319	0.987542832	4.71189519	2.45E-06	5.35E-05	SIX2
ENSG00000116774	193.8169283	4.652732512	1.137361817	4.090811246	4.30E-05	0.000635625	OLFML3
ENSG00000107562	1153.519562	4.646256641	1.196852145	3.882064011	0.000103574	0.001366033	CXCL12
ENSG00000042062	99.74136602	4.645864303	1.068604045	4.347601268	1.38E-05	0.000234176	FAM65C
ENSG00000055732	4.491141443	4.64086662	1.716109241	2.70429557	0.006844937	0.043708118	MCOLN3
ENSG00000162654	2.216402223	4.639792147	3.051040971	1.520724301	0.128329038	0.365201316	GBP4
ENSG00000224057	2.216402223	4.639792147	3.051040971	1.520724301	0.128329038	0.365201316	EGFR-AS1
ENSG00000236723	2.215945742	4.639065663	3.927477297	1.181182045	0.237530413	0.526226159	RP5-1024G6.2
ENSG00000251553	2.215945742	4.639065663	3.927477297	1.181182045	0.237530413	0.526226159	CTC-463N11.1
ENSG00000258276	2.215945742	4.639065663	3.927477297	1.181182045	0.237530413	0.526226159	RP11-244H18.1
ENSG00000271579	2.215945742	4.639065663	3.927477297	1.181182045	0.237530413	0.526226159	RP11-116D17.3
ENSG00000259592	4.437955782	4.63422454	2.084005915	2.223709878	0.02616797	0.120997113	PRELID1P4
ENSG00000147394	917.7280746	4.633001495	0.791994404	5.849790695	4.92E-09	1.87E-07	ZNF185
ENSG00000165757	2473.553525	4.62824829	0.863230278	5.361545356	8.25E-08	2.54E-06	KIAA1462
ENSG00000249738	2.204411172	4.626921644	2.224175683	2.080286049	0.037499304	NA	AC008697.1
ENSG00000162692	1262.699656	4.623542663	0.846741972	5.460391495	4.75E-08	1.53E-06	VCAM1
ENSG00000268643	4.406899205	4.622430804	2.369592357	1.950728272	0.051089378	0.197915729	AC006486.9
ENSG00000263711	4.393609349	4.610952229	3.146590484	1.465380466	0.142817144	0.389652858	RP11-169F17.1
ENSG00000245651	4.344382297	4.608527316	1.703978691	2.704568632	0.006839314	0.043685274	RP11-620J15.2
ENSG00000177409	32.73181694	4.600321587	1.608370654	2.860237207	0.004233242	0.030020732	SAMD9L
ENSG00000173156	259.3393096	4.597173195	0.908397837	5.060748726	4.18E-07	1.11E-05	RHOD
ENSG00000253317	4.310431678	4.595045074	1.865302776	2.46343121	0.01376143	0.075001692	RP11-142A23.1
ENSG00000271334	4.329955565	4.590829989	1.720365615	2.668519964	0.007618625	0.047539597	CTD-2078B5.2
ENSG00000154175	236.4693163	4.588574453	1.053557011	4.355316707	1.33E-05	0.000227346	ABI3BP
ENSG00000143851	12.06934155	4.580470379	1.858438646	2.464687435	0.013713282	0.074851663	PTPN7
ENSG00000127528	44.06612982	4.57794274	0.863959731	5.298791801	1.17E-07	3.45E-06	KLF2
ENSG00000187398	200.5534376	4.575453536	1.351186502	3.3862487	0.000708551	0.007053472	LUZP2
ENSG00000261295	4.254658942	4.572041533	1.933842506	2.364226414	0.018067767	0.092186624	RP11-524D16__A.3
ENSG00000005187	222.7442795	4.570717547	0.481277485	9.497052514	2.16E-21	3.32E-19	ACSM3
ENSG00000270462	2.115449176	4.570627086	3.170816667	1.441466841	0.149452839	NA	RP11-342K6.3
ENSG00000223652	16.09340669	4.569873432	1.660219281	2.752572196	0.005912911	0.039126888	AC106786.1
ENSG00000138722	2.103914606	4.564659433	2.120852926	2.152275331	0.031375676	NA	MMRN1
ENSG00000272551	7.949098944	4.56459477	1.44527425	3.158289695	0.001586978	0.013747154	RP11-324L17.1
ENSG00000168405	39.40898267	4.554583142	0.900771608	5.056312945	4.27E-07	1.14E-05	CMAHP
ENSG00000143140	7.822097922	4.550632992	1.647475831	2.762184977	0.005741594	0.038288649	GJA5
ENSG00000244503	2.067636574	4.549412042	3.03463645	1.49916213	0.133831577	NA	RP11-278L15.6
ENSG00000122691	608.7528059	4.547542265	0.809618076	5.616898139	1.94E-08	6.66E-07	TWIST1
ENSG00000224184	4.190288805	4.540549003	2.313337291	1.962769986	0.049672907	0.193764263	AC096559.1
ENSG00000257127	4.192616218	4.538282966	2.395982311	1.894122067	0.058208809	0.217242367	CLLU1
ENSG00000261468	2.065962252	4.53755378	3.0968639	1.465209297	0.142863824	NA	RP11-1024P17.1
ENSG00000128340	154.933769	4.531689932	1.245768675	3.637665663	0.00027512	0.00314152	RAC2
ENSG00000205097	4.134030404	4.529033246	1.750545472	2.587212568	0.009675588	0.05713574	FRG2
ENSG00000261671	2.040913913	4.525330157	2.179602892	2.076217725	0.037873819	NA	RP11-573G6.6
ENSG00000272065	2.040913913	4.525330157	2.179602892	2.076217725	0.037873819	NA	U91328.20
ENSG00000162882	135.5269618	4.524495871	1.039890269	4.350935868	1.36E-05	0.000231195	HAAO
ENSG00000168539	19.33079813	4.521133598	1.482649574	3.049360871	0.002293288	0.01846572	CHRM1
ENSG00000272568	30.788255	4.520102929	1.36361111	3.314803536	0.000917076	0.008816891	CTB-113D17.1
ENSG00000186197	357.5460759	4.520020557	1.184056518	3.817402708	0.000134864	0.001715158	EDARADD
ENSG00000123572	562.6235881	4.504099534	1.365225327	3.299162011	0.000969739	0.009248255	NRK
ENSG00000273361	2.00341804	4.501679934	2.143608486	2.100047637	0.035724651	NA	RP11-378A13.2
ENSG00000082074	2.014496129	4.50101492	3.92955095	1.145427296	0.252032196	NA	FYB
ENSG00000203652	2.014496129	4.50101492	3.92955095	1.145427296	0.252032196	NA	AC099048.1
ENSG00000205100	2.014496129	4.50101492	3.92955095	1.145427296	0.252032196	NA	HSP90AA4P
ENSG00000217414	2.014496129	4.50101492	3.92955095	1.145427296	0.252032196	NA	RP11-528A10.2
ENSG00000217684	2.014496129	4.50101492	3.92955095	1.145427296	0.252032196	NA	RPS3AP24
ENSG00000235737	2.014496129	4.50101492	3.92955095	1.145427296	0.252032196	NA	TRIM60P19
ENSG00000256439	2.014496129	4.50101492	3.92955095	1.145427296	0.252032196	NA	AC008731.1
ENSG00000257357	2.014496129	4.50101492	3.92955095	1.145427296	0.252032196	NA	RP11-244H18.3
ENSG00000258497	2.014496129	4.50101492	3.92955095	1.145427296	0.252032196	NA	CTD-2561F5.1
ENSG00000271034	2.014496129	4.50101492	3.92955095	1.145427296	0.252032196	NA	RP11-963H1.1
ENSG00000149573	102.2677476	4.499696218	1.304805984	3.44855578	0.000563593	0.005827798	MPZL2
ENSG00000092758	863.7887031	4.489584704	0.637783376	7.039356733	1.93E-12	1.23E-10	COL9A3
ENSG00000087245	3706.656362	4.487282119	0.760388157	5.901304587	3.61E-09	1.41E-07	MMP2
ENSG00000235649	37.30939989	4.486040433	1.112300002	4.033120943	5.50E-05	0.000788785	MXRA5P1
ENSG00000188816	448.0281372	4.482178457	2.075053587	2.160030221	0.03077033	0.136655337	HMX2
ENSG00000261026	1.990209149	4.480601885	2.247544334	1.993554395	0.046200773	NA	CTD-3247F14.2
ENSG00000000005	537.875194	4.477661677	1.508147173	2.968981912	0.002987882	0.022831109	TNMD
ENSG00000107807	48.87391058	4.477506335	1.993031187	2.24658117	NA	NA	TLX1
ENSG00000164142	89.5235953	4.476330014	1.18393804	3.780881991	0.000156274	0.001942324	FAM160A1
ENSG00000050730	1.977456738	4.472875104	2.348405396	1.904643514	0.056826426	NA	TNIP3
ENSG00000256514	7.366880858	4.47133186	3.009599231	1.485690126	0.137361104	0.381215446	AP003419.11
ENSG00000236841	18.87313673	4.470999387	1.770653662	2.525055849	0.01156799	0.066051946	AC007750.5
ENSG00000261552	1.964704328	4.467503702	3.101630932	1.440372436	0.149762058	NA	RP11-264B17.5
ENSG00000100055	3.986527811	4.466651638	2.320905527	1.924529709	0.054288221	0.206413172	CYTH4
ENSG00000106034	138.6112145	4.465118946	1.327713513	3.363013859	0.000770965	0.007599553	CPED1
ENSG00000225535	1.964247846	4.462838235	3.325346885	1.342066975	0.179574281	NA	AC068610.3
ENSG00000249388	3.966074929	4.459824626	1.663399577	2.681150512	0.007336951	0.046120381	RP11-834C11.6
ENSG00000130592	210.1604851	4.454550725	0.974041737	4.573264732	4.80E-06	9.50E-05	LSP1
ENSG00000131634	484.3513624	4.448076834	0.650929221	6.833426263	8.29E-12	4.89E-10	TMEM204
ENSG00000186652	1.939960866	4.44682892	2.217294485	2.005520218	0.044907461	NA	PRG2
ENSG00000181626	1.939504384	4.444693408	3.221131645	1.379854628	0.167631409	NA	ANKRD62
ENSG00000183807	263.2270364	4.443347768	1.431509136	3.103960468	0.001909488	0.015933297	FAM162B
ENSG00000169313	7.29339225	4.439560541	1.910285495	2.324029865	0.020123893	0.099885053	P2RY12
ENSG00000135269	1082.497402	4.439109619	0.729857607	6.082158462	1.19E-09	5.18E-08	TES
ENSG00000240541	1.903682834	4.430567836	3.087253037	1.43511652	0.151253897	NA	TM4SF1-AS1
ENSG00000164932	2129.662138	4.430185042	0.853908782	5.188124461	2.12E-07	6.05E-06	CTHRC1
ENSG00000115616	97.96117496	4.428940401	1.239005901	3.574591855	0.000350775	0.003856896	SLC9A2
ENSG00000196136	14.60195621	4.428798328	1.425122982	3.107660449	0.001885746	0.015772163	SERPINA3
ENSG00000240654	7.182901744	4.427482228	1.434196419	3.087082195	0.002021317	0.016664549	C1QTNF9
ENSG00000241749	7.305428307	4.427193614	1.475718817	3.000025183	0.002699573	0.021037949	RPSAP52
ENSG00000249255	1.913999563	4.426082261	3.226418163	1.371825361	0.17011781	NA	PGAM1P9
ENSG00000156687	546.8426322	4.423167837	0.721366885	6.131648024	8.70E-10	3.89E-08	UNC5D
ENSG00000170961	128.9847468	4.42232917	0.703097332	6.289782323	3.18E-10	1.53E-08	HAS2
ENSG00000245598	3.879135469	4.421516325	1.746015599	2.532346405	0.0113302	0.065018477	DACT3-AS1
ENSG00000266970	1.877416654	4.414251602	2.545209927	1.734336942	0.082858316	NA	RP11-806H10.4
ENSG00000181617	1.889712583	4.412759564	2.214688052	1.992497119	0.046316541	NA	FDCSP
ENSG00000249122	1.878178013	4.411963287	3.092417362	1.426703698	0.153665319	NA	RP11-227F19.2
ENSG00000185885	818.7379794	4.408471832	0.736018092	5.98962428	2.10E-09	8.65E-08	IFITM1
ENSG00000130600	146078.8024	4.405719512	0.902995933	4.879002609	1.07E-06	2.56E-05	H19
ENSG00000122136	1.877721531	4.405104781	2.180830216	2.019921014	0.043391581	NA	OBP2A
ENSG00000269476	1.864969121	4.39617267	2.16079736	2.034514088	0.04189979	NA	CTD-2583A14.9
ENSG00000167157	258.7238529	4.392738847	0.820643518	5.352797837	8.66E-08	2.65E-06	PRRX2
ENSG00000169418	123.3484187	4.391420041	0.822728413	5.337630218	9.42E-08	2.84E-06	NPR1
ENSG00000138271	1.86375128	4.388855833	3.185716036	1.377666994	0.168306126	NA	GPR87
ENSG00000230257	1.840225659	4.379333456	2.24166351	1.953608754	0.050747505	NA	NFE4
ENSG00000237463	3.778182422	4.378835027	1.780061048	2.45993531	0.013896206	0.075542839	RP11-280O1.2
ENSG00000234380	3.7546568	4.378253547	1.653701847	2.647547111	0.008107806	0.049949794	AP000330.8
ENSG00000223923	1.8394643	4.378010204	2.241268279	1.953362854	0.050776614	NA	AC010136.2
ENSG00000135111	932.3669118	4.377375902	0.876168714	4.996042235	5.85E-07	1.51E-05	TBX3
ENSG00000115665	34.91387973	4.37735452	1.34650114	3.25091037	0.001150361	0.010629019	SLC5A7
ENSG00000250290	3.774942046	4.375595018	1.951433403	2.242246654	0.024945435	0.117325965	CTC-820M8.1
ENSG00000272312	1.851760229	4.374950788	2.408506085	1.816458266	0.069300104	NA	RP11-239L20.6
ENSG00000259397	6.912273684	4.370975126	1.661233318	2.631162691	0.008509329	0.051869741	RP11-323I15.2
ENSG00000267207	1.839007818	4.364778739	2.338929939	1.86614343	0.062021301	NA	RP11-264B14.1
ENSG00000149305	1.814415961	4.361102714	3.931863666	1.109169362	0.267357127	NA	HTR3B
ENSG00000268525	1.814415961	4.361102714	3.931863666	1.109169362	0.267357127	NA	CTB-59C6.3
ENSG00000119147	400.2090243	4.356599755	1.081981308	4.026501864	5.66E-05	0.000808597	C2orf40
ENSG00000271259	1.826255408	4.356123137	2.408595553	1.808573935	0.070517221	NA	RP11-1109F11.5
ENSG00000164532	3.678099001	4.35466533	2.313838423	1.882009256	0.059834759	0.221238373	TBX20
ENSG00000221970	3.687349495	4.353835898	2.324419952	1.873084893	0.061056663	0.223926979	OR2A1
ENSG00000251230	1.813502998	4.350901035	3.171632712	1.37181743	0.17012028	NA	RP11-701P16.5
ENSG00000148935	1902.829411	4.348407419	0.777057345	5.595992944	2.19E-08	7.47E-07	GAS2
ENSG00000112333	1.813046516	4.348346577	3.932085812	1.105862584	0.268786002	NA	NR2E1
ENSG00000183632	1.813046516	4.348346577	3.932085812	1.105862584	0.268786002	NA	TP53TG3
ENSG00000205414	1.813046516	4.348346577	3.932085812	1.105862584	0.268786002	NA	RP11-401P9.6
ENSG00000225653	1.813046516	4.348346577	3.932085812	1.105862584	0.268786002	NA	RNF19BPY
ENSG00000228697	1.813046516	4.348346577	3.932085812	1.105862584	0.268786002	NA	RP5-968D22.1
ENSG00000249341	1.813046516	4.348346577	3.932085812	1.105862584	0.268786002	NA	RP11-317M11.1
ENSG00000253734	1.813046516	4.348346577	3.932085812	1.105862584	0.268786002	NA	RP11-579E24.1
ENSG00000255386	1.813046516	4.348346577	3.932085812	1.105862584	0.268786002	NA	OR5BR1P
ENSG00000256989	1.813046516	4.348346577	3.932085812	1.105862584	0.268786002	NA	AC010335.1
ENSG00000260551	1.813046516	4.348346577	3.932085812	1.105862584	0.268786002	NA	PWRN2
ENSG00000260585	1.813046516	4.348346577	3.932085812	1.105862584	0.268786002	NA	RP13-192B19.2
ENSG00000261509	1.813046516	4.348346577	3.932085812	1.105862584	0.268786002	NA	TP53TG3B
ENSG00000267489	1.813046516	4.348346577	3.932085812	1.105862584	0.268786002	NA	CTC-360P9.4
ENSG00000248370	1.814264356	4.347680482	2.384582555	1.823245948	0.068266149	NA	RP11-366H4.1
ENSG00000204610	6.809341437	4.34483726	1.361017003	3.192346055	0.001411221	0.012503657	TRIM15
ENSG00000197385	6.847169491	4.343688716	1.413684827	3.072600506	0.002122024	0.017360755	ZNF860
ENSG00000169851	1345.584584	4.343100144	0.785684236	5.527793416	3.24E-08	1.07E-06	PCDH7
ENSG00000272709	3.62511016	4.332073103	1.770466182	2.446854476	0.014410901	0.077686436	RP11-458D21.6
ENSG00000172243	3.638515662	4.323851435	2.453197036	1.762537364	0.077978549	0.264598218	CLEC7A
ENSG00000185585	436.0346404	4.323792317	1.192494885	3.6258372	0.000288027	0.003260995	OLFML2A
ENSG00000163359	9356.784442	4.31825011	1.133854752	3.808468503	0.00013983	0.001769883	COL6A3
ENSG00000213025	1.775550644	4.316503252	3.38536463	1.275048251	0.202292164	NA	COX20P1
ENSG00000115414	14715.16029	4.308998162	1.056436754	4.078803719	4.53E-05	0.000665708	FN1
ENSG00000254480	1.752025022	4.304030882	3.211825646	1.340057449	0.180226668	NA	RP11-23F23.2
ENSG00000156140	769.0087762	4.303960771	0.635500063	6.772557586	1.27E-11	7.24E-10	ADAMTS3
ENSG00000167994	706.3542578	4.30314547	0.71347764	6.031226807	1.63E-09	6.85E-08	RAB3IL1
ENSG00000146242	1271.133731	4.302769563	0.976926449	4.404394586	1.06E-05	0.00018751	TPBG
ENSG00000129467	126.310204	4.296028429	0.847339691	5.070019115	3.98E-07	1.07E-05	ADCY4
ENSG00000248288	1.738054771	4.286252545	3.287239573	1.303906347	0.192265516	NA	CTD-2194F4.2
ENSG00000106809	1575.881436	4.282299995	1.061958656	4.032454533	5.52E-05	0.000790495	OGN
ENSG00000225826	1.713006432	4.272306749	3.195494489	1.336978287	0.181229724	NA	LINC00626
ENSG00000135312	1.725302361	4.27037299	2.607867464	1.637496172	0.101526838	NA	HTR1B
ENSG00000171557	1.725302361	4.27037299	2.607867464	1.637496172	0.101526838	NA	FGG
ENSG00000261467	1.725302361	4.27037299	2.607867464	1.637496172	0.101526838	NA	RP11-731K22.1
ENSG00000111863	1.68826297	4.252857373	2.27807121	1.866867618	0.061920077	NA	ADTRP
ENSG00000197410	1124.615409	4.252043283	0.825687086	5.149703022	2.61E-07	7.31E-06	DCHS2
ENSG00000234944	1.675967041	4.248611487	3.382165048	1.256181005	0.209050352	NA	RP11-124O11.1
ENSG00000178343	220.6285978	4.244339415	0.498840027	8.508417906	1.76E-17	1.91E-15	SHISA3
ENSG00000134013	2621.156986	4.242446142	0.991839058	4.277353377	1.89E-05	0.000308987	LOXL2
ENSG00000121858	3.434738636	4.240660235	2.358610143	1.797948783	0.072185124	0.251123881	TNFSF10
ENSG00000272250	1.687806488	4.239578769	2.495829026	1.698665544	0.089382219	NA	RP11-346C20.4
ENSG00000235865	19.35789858	4.239034788	1.89947042	2.231692973	0.025635262	0.119413122	GSN-AS1
ENSG00000137077	3.434282154	4.23743606	2.461911789	1.721197355	0.085215018	0.280196531	CCL21
ENSG00000134443	1.663214631	4.235998333	3.934128883	1.076730951	0.281600481	NA	GRP
ENSG00000236107	1.664280867	4.234782742	2.591732504	1.633958264	0.102267614	NA	AC010127.3
ENSG00000100368	1.663519508	4.234491548	2.259613381	1.873989411	0.060931885	NA	CSF2RB
ENSG00000156076	53.71740121	4.23448681	0.977894319	4.330209028	1.49E-05	0.000250663	WIF1
ENSG00000171522	146.213986	4.23401168	0.910624346	4.649570041	3.33E-06	6.95E-05	PTGER4
ENSG00000107821	1028.528368	4.228386157	0.780804809	5.41542023	6.11E-08	1.92E-06	KAZALD1
ENSG00000185201	1362.025059	4.228028611	0.709210436	5.961599539	2.50E-09	1.01E-07	IFITM2
ENSG00000130300	3.409995174	4.225445659	1.849786275	2.284288577	0.022354577	0.108043748	PLVAP
ENSG00000215113	1.651528456	4.224933152	2.470236446	1.710335526	0.087203846	NA	CXorf49B
ENSG00000215115	1.651528456	4.224933152	2.470236446	1.710335526	0.087203846	NA	CXorf49
ENSG00000235698	1.662301668	4.224017072	3.259309638	1.295985206	0.194980582	NA	PA2G4P2
ENSG00000062038	541.1240079	4.216483988	1.103980481	3.8193465	0.000133806	0.001707802	CDH3
ENSG00000078098	453.597529	4.214791644	1.091227021	3.862433355	0.000112263	0.001463465	FAP
ENSG00000203507	50.33310122	4.212609906	1.40522198	2.99782523	0.002719136	0.021168911	AC103801.1
ENSG00000115263	3.332843653	4.206303353	2.433809002	1.728279972	0.083938042	0.277880467	GCG
ENSG00000244040	3.34775584	4.198882717	1.72445232	2.434907982	0.014895577	0.079476576	IL12A-AS1
ENSG00000162624	88.323306	4.196383554	3.735336054	1.123428654	NA	NA	LHX8
ENSG00000101825	1372.218651	4.191409447	0.747152164	5.60984716	2.03E-08	6.92E-07	MXRA5
ENSG00000264514	3.275699593	4.183830879	2.017325222	2.073949621	0.03808399	0.160080204	RP11-720L2.4
ENSG00000152213	1.601280174	4.180678316	3.252203103	1.285491153	0.198620706	NA	ARL11
ENSG00000167613	1.601280174	4.180678316	3.252203103	1.285491153	0.198620706	NA	LAIR1
ENSG00000183747	1.611596903	4.177597547	3.935254938	1.061582442	0.288425288	NA	ACSM2A
ENSG00000188120	1.611596903	4.177597547	3.935254938	1.061582442	0.288425288	NA	DAZ1
ENSG00000197134	1.611596903	4.177597547	3.935254938	1.061582442	0.288425288	NA	ZNF257
ENSG00000204038	1.611596903	4.177597547	3.935254938	1.061582442	0.288425288	NA	AL359195.1
ENSG00000224059	1.611596903	4.177597547	3.935254938	1.061582442	0.288425288	NA	HSPA8P16
ENSG00000234765	1.611596903	4.177597547	3.935254938	1.061582442	0.288425288	NA	ELL2P3
ENSG00000243081	1.611596903	4.177597547	3.935254938	1.061582442	0.288425288	NA	RP11-231E6.1
ENSG00000250072	1.611596903	4.177597547	3.935254938	1.061582442	0.288425288	NA	CTC-529P8.1
ENSG00000258080	1.611596903	4.177597547	3.935254938	1.061582442	0.288425288	NA	ARHGAP42P4
ENSG00000259096	1.611596903	4.177597547	3.935254938	1.061582442	0.288425288	NA	FAM35CP
ENSG00000160013	257.1622357	4.169818967	1.009944707	4.128759661	3.65E-05	0.000549999	PTGIR
ENSG00000127954	6.166807676	4.169611784	1.81933498	2.291832911	0.021915287	0.106402255	STEAP4
ENSG00000181381	245.2679845	4.168416326	0.96247771	4.330922456	1.48E-05	0.000250166	DDX60L
ENSG00000232053	1.600062333	4.167674358	2.328059425	1.79019243	0.073422982	NA	AC009784.3
ENSG00000266498	1.600062333	4.167674358	2.328059425	1.79019243	0.073422982	NA	RP11-45M22.5
ENSG00000120659	6.103153892	4.166273033	1.494670549	2.787418964	0.005312974	0.036026338	TNFSF11
ENSG00000185610	9.254614762	4.166161209	2.150286621	1.937491108	0.052685339	0.20233634	DBX2
ENSG00000170180	1.563022942	4.147509384	3.237180774	1.28121031	0.200119806	NA	GYPA
ENSG00000231298	1.574557512	4.146960484	2.433402317	1.704182023	0.088347087	NA	LINC00704
ENSG00000224008	1.574101031	4.142310122	3.461053748	1.196834959	0.231370889	NA	RP5-1010E17.2
ENSG00000248112	1.574101031	4.142310122	3.461053748	1.196834959	0.231370889	NA	RP11-78C3.1
ENSG00000151650	3.171173989	4.132591778	2.329762715	1.773825185	0.076092071	0.260425387	VENTX
ENSG00000229051	1.56134862	4.130876883	3.46517086	1.192113477	0.233216753	NA	RP5-952N6.1
ENSG00000250561	1.56134862	4.130876883	3.46517086	1.192113477	0.233216753	NA	OR7E59P
ENSG00000270909	3.184911672	4.12416407	3.266704099	1.262484738	0.206774415	0.486829275	RP11-24B13.2
ENSG00000229647	1.537822999	4.117389651	2.503168652	1.644871051	0.099996406	NA	AC007879.7
ENSG00000272855	1.537822999	4.117389651	2.503168652	1.644871051	0.099996406	NA	RP5-1102E8.3
ENSG00000222022	1.53706164	4.115669039	2.327632841	1.768177939	0.077031161	NA	AC112721.1
ENSG00000184564	310.8554148	4.115277935	0.947299454	4.344220739	1.40E-05	0.000237244	SLITRK6
ENSG00000100385	14.65130092	4.113539067	0.923471438	4.454430207	8.41E-06	0.000154307	IL2RB
ENSG00000268568	1.536605158	4.108331287	3.36802955	1.219802625	0.222539706	NA	AC007228.9
ENSG00000226491	3.148328762	4.107431464	1.945573895	2.111167032	0.034757957	0.149815637	FTOP1
ENSG00000205143	5.84346668	4.104301582	1.361864573	3.013736949	0.002580514	0.020287822	ARID3C
ENSG00000198203	5.902813852	4.103370149	1.596290918	2.570565366	0.010153266	0.059284303	SULT1C2
ENSG00000248712	5.906054228	4.102272768	1.67108129	2.454861289	0.014093896	0.076372018	CCDC153
ENSG00000223972	1.5120133	4.099003973	3.936843498	1.04119048	0.297787153	NA	DDX11L1
ENSG00000233176	1.5120133	4.099003973	3.936843498	1.04119048	0.297787153	NA	OR7E157P
ENSG00000125726	37.90807657	4.097736666	1.347173477	3.041729025	0.002352235	0.018875341	CD70
ENSG00000239704	46.61275076	4.095599403	1.122792063	3.647691802	0.000264607	0.003037714	CDRT4
ENSG00000108342	1.511556819	4.093202061	3.304896258	1.238526641	0.21552085	NA	CSF3
ENSG00000019549	593.4467109	4.091374152	0.731430796	5.593658583	2.22E-08	7.56E-07	SNAI2
ENSG00000231453	3.080689276	4.085505643	2.411272565	1.694335889	0.090201475	0.290207105	AC018470.4
ENSG00000153214	1368.453725	4.085131615	0.594556446	6.870889457	6.38E-12	3.83E-10	TMEM87B
ENSG00000228742	1.511100337	4.084913034	3.376398556	1.209843259	0.226339043	NA	RP5-884M6.1
ENSG00000260430	1.511100337	4.084913034	3.376398556	1.209843259	0.226339043	NA	RP11-626G11.4
ENSG00000272657	1.499565767	4.084439976	2.327711485	1.754701991	0.079310295	NA	AP000320.7
ENSG00000233991	17.22105681	4.078756286	1.350512338	3.020154775	0.002526455	0.019950963	AC116050.1
ENSG00000174807	836.8804674	4.072146179	0.830055395	4.905872793	9.30E-07	2.28E-05	CD248
ENSG00000064195	22.75428332	4.066951634	1.352233503	3.007580883	0.00263336	0.020619782	DLX3
ENSG00000214167	1.475583664	4.060351739	3.937656795	1.03115938	0.302466086	NA	AC005544.1
ENSG00000249771	1.462831254	4.049067561	3.481635281	1.162978668	0.244838158	NA	RP11-457P14.5
ENSG00000235979	1.461308536	4.046915681	3.370410251	1.200719016	0.229860215	NA	AC004448.5
ENSG00000010438	44.78519984	4.04527843	0.962365819	4.203472682	2.63E-05	0.000414524	PRSS3
ENSG00000264232	33.38750076	4.043346966	1.689768017	2.392841458	0.016718464	0.086816477	RP11-453M23.1
ENSG00000249699	1.460852055	4.038028783	3.35132664	1.20490457	0.228240144	NA	RP11-415C15.2
ENSG00000269118	1.450078844	4.037262187	3.374730069	1.196321515	0.231571116	NA	FAM90A28P
ENSG00000143867	94.85514412	4.036129316	1.059900457	3.808026772	0.00014008	0.001770948	OSR1
ENSG00000196917	13.96352581	4.035746953	1.125891475	3.584490195	0.000337737	0.003734699	HCAR1
ENSG00000147655	94.30435293	4.033627415	0.650245247	6.203240136	5.53E-10	2.55E-08	RSPO2
ENSG00000156218	141.9302112	4.030823312	0.668442935	6.030168172	1.64E-09	6.86E-08	ADAMTSL3
ENSG00000104518	555.9281691	4.030390716	0.871403189	4.625173246	3.74E-06	7.69E-05	GSDMD
ENSG00000117122	2312.951757	4.025210858	0.814382812	4.942652027	7.71E-07	1.94E-05	MFAP2
ENSG00000170545	41.70882622	4.024769054	0.676133894	5.952621353	2.64E-09	1.07E-07	SMAGP
ENSG00000125965	13.76233774	4.01507187	1.261904823	3.181754914	0.001463856	0.012879162	GDF5
ENSG00000233559	24.87378331	4.012630139	1.0514953	3.816117999	0.000135568	0.001723082	AC016831.7
ENSG00000111348	82.60568302	4.012064488	0.60014444	6.685164808	2.31E-11	1.27E-09	ARHGDIB
ENSG00000225684	11.12663533	4.011466186	1.887141431	2.125683916	0.033529587	0.145756774	FAM225B
ENSG00000227164	46.52890375	4.00426065	0.598997158	6.684940983	2.31E-11	1.27E-09	AL354993.1
ENSG00000105664	1.424117541	4.003655539	3.364006499	1.190145007	0.233989403	NA	COMP
ENSG00000235994	2.907817223	4.00263109	1.817808573	2.201899116	0.027672435	0.126150622	RP3-470B24.5
ENSG00000184106	1.411821612	4.000763759	3.318456853	1.205609696	0.227968019	NA	TREML3P
ENSG00000125735	1.411060253	3.998818574	3.500742915	1.142277131	0.253338844	NA	TNFSF14
ENSG00000260205	2.933213776	3.994871311	2.648539136	1.508330104	0.131470062	0.370744881	RP11-108B14.5
ENSG00000105851	2.934431616	3.991928902	1.907721478	2.09251138	0.036392795	0.15476904	PIK3CG
ENSG00000112319	644.492503	3.991315675	0.893821023	4.465452897	7.99E-06	0.000147459	EYA4
ENSG00000273049	1.410603772	3.98987163	3.356455375	1.188715828	0.23455151	NA	RP11-834C11.12
ENSG00000256751	1.399069202	3.98823212	3.344064621	1.192630099	0.233014273	NA	RP11-695J4.2
ENSG00000019186	56.99041177	3.984779908	1.614678466	2.467847309	0.013592829	0.07430816	CYP24A1
ENSG00000163823	1.41014729	3.98389075	3.939330675	1.011311585	0.311867323	NA	CCR1
ENSG00000184995	1.41014729	3.98389075	3.939330675	1.011311585	0.311867323	NA	IFNE
ENSG00000186335	1.41014729	3.98389075	3.939330675	1.011311585	0.311867323	NA	SLC36A2
ENSG00000189127	1.41014729	3.98389075	3.939330675	1.011311585	0.311867323	NA	ANKRD34B
ENSG00000203408	1.41014729	3.98389075	3.939330675	1.011311585	0.311867323	NA	OR6C71P
ENSG00000213333	1.41014729	3.98389075	3.939330675	1.011311585	0.311867323	NA	NPM1P50
ENSG00000231802	1.41014729	3.98389075	3.939330675	1.011311585	0.311867323	NA	AC009502.1
ENSG00000233646	1.41014729	3.98389075	3.939330675	1.011311585	0.311867323	NA	OR52T1P
ENSG00000236977	1.41014729	3.98389075	3.939330675	1.011311585	0.311867323	NA	ANKRD44-IT1
ENSG00000237734	1.41014729	3.98389075	3.939330675	1.011311585	0.311867323	NA	RP11-298E2.2
ENSG00000247131	1.41014729	3.98389075	3.939330675	1.011311585	0.311867323	NA	RP11-588G21.2
ENSG00000249284	1.41014729	3.98389075	3.939330675	1.011311585	0.311867323	NA	RP11-287F9.1
ENSG00000257023	1.41014729	3.98389075	3.939330675	1.011311585	0.311867323	NA	RP11-268P4.4
ENSG00000257671	1.41014729	3.98389075	3.939330675	1.011311585	0.311867323	NA	RP3-416H24.1
ENSG00000257959	1.41014729	3.98389075	3.939330675	1.011311585	0.311867323	NA	RP11-536C10.4
ENSG00000259351	1.41014729	3.98389075	3.939330675	1.011311585	0.311867323	NA	RP11-111E14.1
ENSG00000260053	1.41014729	3.98389075	3.939330675	1.011311585	0.311867323	NA	ABCB10P4
ENSG00000260790	1.41014729	3.98389075	3.939330675	1.011311585	0.311867323	NA	RP11-21M24.2
ENSG00000261208	1.41014729	3.98389075	3.939330675	1.011311585	0.311867323	NA	RP11-452D12.1
ENSG00000267462	1.41014729	3.98389075	3.939330675	1.011311585	0.311867323	NA	RP11-866E20.3
ENSG00000268153	1.41014729	3.98389075	3.939330675	1.011311585	0.311867323	NA	AC005176.2
ENSG00000268794	1.41014729	3.98389075	3.939330675	1.011311585	0.311867323	NA	VN1R90P
ENSG00000129009	985.1668364	3.982663638	1.012161941	3.934808728	8.33E-05	0.001129585	ISLR
ENSG00000248144	64.55564302	3.980654736	1.403548036	2.836137157	0.004566283	0.031944404	ADH1C
ENSG00000253154	5.35284121	3.980651411	2.36206616	1.685241285	0.091942029	0.293809958	CTA-392E5.1
ENSG00000178206	1.39861272	3.97596401	2.396712002	1.658924396	0.097131028	NA	CYP4F31P
ENSG00000234779	1.39861272	3.97596401	2.396712002	1.658924396	0.097131028	NA	RP11-62F24.2
ENSG00000173068	2689.669246	3.974947207	0.989143879	4.018573325	5.86E-05	0.000831285	BNC2
ENSG00000182168	1619.904431	3.972883413	0.88521928	4.488021784	7.19E-06	0.000134415	UNC5C
ENSG00000060718	3430.362254	3.964370725	1.247443045	3.177997377	0.001482961	0.012993707	COL11A1
ENSG00000102359	53.33676035	3.963197221	1.209859559	3.275749811	0.001053819	0.009886727	SRPX2
ENSG00000144339	988.1786857	3.962659971	0.677898953	5.845502422	5.05E-09	1.91E-07	TMEFF2
ENSG00000120068	79.16882333	3.954943519	1.636750318	2.416338934	0.015677461	0.082616193	HOXB8
ENSG00000248464	1.373107899	3.952064373	2.503969121	1.578319932	0.114492129	NA	RP11-473L15.2
ENSG00000260269	5.260772531	3.951946343	1.657115264	2.384834917	0.017086787	0.088364764	CTD-2323K18.1
ENSG00000138615	147.8430354	3.951392084	0.850555077	4.645662807	3.39E-06	7.07E-05	CILP
ENSG00000260597	13.15441634	3.950710083	1.774600825	2.226252815	0.025997252	0.120520913	AC012531.25
ENSG00000158825	2.843142208	3.950351276	1.975255837	1.999918796	0.045509033	0.182112891	CDA
ENSG00000111321	273.8052489	3.949939511	0.72682645	5.434501607	5.49E-08	1.75E-06	LTBR
ENSG00000136457	2.803791436	3.942839912	1.875157822	2.102670968	0.035494542	0.152008613	CHAD
ENSG00000122121	2.796590782	3.94244849	2.184164318	1.805014604	0.071072397	0.248299884	XPNPEP2
ENSG00000267045	1.360355489	3.940219343	3.388268134	1.162900687	0.244869798	NA	AC006126.4
ENSG00000241158	18.37334876	3.940197164	1.201187275	3.280252169	0.001037143	0.009764605	ADAMTS9-AS1
ENSG00000109158	10.5692944	3.936809501	1.908147224	2.063158152	0.039097605	0.163216256	GABRA4
ENSG00000266171	2.816087365	3.936470664	1.810456384	2.174297431	0.029682805	0.133119481	RP11-769O8.1
ENSG00000143869	52.17714597	3.935987489	1.403763085	2.803883028	0.005049122	0.034655706	GDF7
ENSG00000140030	1.359899007	3.931181282	3.560816536	1.104011185	0.269588286	NA	GPR65
ENSG00000171564	1.359899007	3.931181282	3.560816536	1.104011185	0.269588286	NA	FGB
ENSG00000261054	7.860416922	3.924703397	1.320847924	2.971351452	0.002964923	0.02269989	RP11-6O2.4
ENSG00000134853	932.5981059	3.917059593	1.206380196	3.246952831	0.001166477	0.010748826	PDGFRA
ENSG00000234978	2.782012446	3.917048398	3.325033473	1.178047809	0.238777547	0.527479512	RP11-423O2.5
ENSG00000260715	2.782012446	3.917048398	3.325033473	1.178047809	0.238777547	0.527479512	RP11-744D14.2
ENSG00000270484	2.782012446	3.917048398	3.325033473	1.178047809	0.238777547	0.527479512	RP3-399J4.4
ENSG00000177374	1957.502057	3.913330003	0.740204515	5.286822657	1.24E-07	3.67E-06	HIC1
ENSG00000165124	606.862069	3.907654863	1.167188716	3.347920356	0.000814204	0.007960395	SVEP1
ENSG00000260532	1.323620975	3.905770167	2.552423469	1.530220285	0.125962212	NA	LA16c-381G6.1
ENSG00000264293	1.335155545	3.905488939	3.470573607	1.125315115	0.260455527	NA	RN7SL657P
ENSG00000226887	262.8524044	3.904731956	0.800034819	4.880702521	1.06E-06	2.55E-05	ERVMER34-1
ENSG00000257431	1.322859617	3.903946778	2.552112449	1.529692306	0.126092909	NA	RP11-263K4.3
ENSG00000205002	43.60700887	3.903729425	0.842914331	4.631229152	3.64E-06	7.51E-05	AARD
ENSG00000106991	450.6936151	3.894963546	0.927350545	4.200098407	2.67E-05	0.000419511	ENG
ENSG00000158270	676.6502511	3.894310205	1.036636771	3.756677665	0.000172184	0.00212155	COLEC12
ENSG00000175518	1.310868565	3.89331609	2.509464843	1.551452734	0.120793226	NA	UBQLNL
ENSG00000176354	1.311629924	3.890703675	3.941493206	0.98711414	0.323586687	NA	AC097359.1
ENSG00000237714	1.311629924	3.890703675	3.941493206	0.98711414	0.323586687	NA	P4HA2-AS1
ENSG00000140459	25.30667145	3.88403861	1.129580793	3.438477916	0.000584994	0.006017043	CYP11A1
ENSG00000179097	2.694376558	3.883619176	2.378633675	1.63271008	0.102529987	0.314784012	HTR1F
ENSG00000237181	5.078711233	3.882552545	1.714437375	2.264621969	0.023535888	0.112254145	AC147651.4
ENSG00000198542	129.3193497	3.880404706	1.106549459	3.506761199	0.000453596	0.004809154	ITGBL1
ENSG00000188822	1.309650725	3.878588162	3.481353605	1.114103479	0.265234796	NA	CNR2
ENSG00000272334	2.717445698	3.876084894	1.884418004	2.056913532	0.039694544	0.165127138	RP11-129K12.1
ENSG00000182950	5.053204533	3.875890963	1.626254747	2.383323383	0.017157115	0.088598762	ODF3L1
ENSG00000020181	3279.293496	3.871716162	0.757601547	5.110491363	3.21E-07	8.83E-06	GPR124
ENSG00000164128	161.1765776	3.869408429	0.79324527	4.877947054	1.07E-06	2.57E-05	NPY1R
ENSG00000272305	1.286125103	3.864569009	3.463789432	1.115705526	0.264548205	NA	RP11-894J14.5
ENSG00000231528	57.41622275	3.860975732	1.022822481	3.774824862	0.00016012	0.001984356	FAM225A
ENSG00000269113	72.16479213	3.853936148	0.87904275	4.384242003	1.16E-05	0.000202056	TRABD2B
ENSG00000226372	1.273372693	3.851039145	3.426292145	1.123966954	0.261027045	NA	DCAF8L1
ENSG00000144730	5280.207948	3.846897885	0.826504408	4.654419076	3.25E-06	6.82E-05	IL17RD
ENSG00000168404	54.38944158	3.84112136	1.040218258	3.69261098	0.000221963	0.002627264	MLKL
ENSG00000104689	76.47036327	3.839919054	0.788157983	4.872016956	1.10E-06	2.64E-05	TNFRSF10A
ENSG00000224729	22.19037326	3.83937044	0.889102941	4.318251874	1.57E-05	0.000262769	PCOLCE-AS1
ENSG00000254192	1.260620282	3.837304641	3.419384999	1.122220704	0.261768612	NA	CTC-558O2.2
ENSG00000157110	345.9169866	3.837093591	0.651131499	5.892962628	3.79E-09	1.47E-07	RBPMS
ENSG00000233903	1.259858923	3.83527369	3.584625867	1.069923008	0.284653966	NA	Z83851.4
ENSG00000272081	1.259858923	3.83527369	3.584625867	1.069923008	0.284653966	NA	CTD-2376I4.2
ENSG00000233355	1.272154852	3.833645612	2.598929883	1.475086203	0.140189369	NA	CHRM3-AS2
ENSG00000250280	1.272154852	3.833645612	2.598929883	1.475086203	0.140189369	NA	RP11-305O6.3
ENSG00000259349	1.272154852	3.833645612	2.598929883	1.475086203	0.140189369	NA	RP11-15E18.1
ENSG00000229407	26.66208969	3.832502959	1.017277734	3.767410639	0.00016495	0.002039711	RP11-12M5.3
ENSG00000175832	1403.044367	3.826131226	0.951397188	4.021591902	5.78E-05	0.00082289	ETV4
ENSG00000167286	1.259402442	3.824660159	3.468504915	1.102682641	0.270165008	NA	CD3D
ENSG00000234948	1.259402442	3.824660159	3.468504915	1.102682641	0.270165008	NA	RP4-723E3.1
ENSG00000234961	1.259402442	3.824660159	3.468504915	1.102682641	0.270165008	NA	RP11-124N14.3
ENSG00000256845	1.259402442	3.824660159	3.468504915	1.102682641	0.270165008	NA	AC007401.1
ENSG00000120820	306.8077084	3.823376358	0.332755671	11.49004115	1.48E-30	4.52E-28	GLT8D2
ENSG00000154127	467.1145255	3.822701117	0.867511247	4.406514762	1.05E-05	0.000186457	UBASH3B
ENSG00000130829	509.7511054	3.816184937	0.708448389	5.386680239	7.18E-08	2.23E-06	DUSP9
ENSG00000128606	672.9656124	3.814944297	0.802776764	4.752185748	2.01E-06	4.46E-05	LRRC17
ENSG00000164647	438.1650542	3.81319489	0.734467231	5.191783553	2.08E-07	5.94E-06	STEAP1
ENSG00000115594	65.03982269	3.811127737	0.953612786	3.996514932	6.43E-05	0.000901846	IL1R1
ENSG00000272808	12.0001559	3.810087517	1.412932544	2.696581329	0.007005529	0.044520553	RP11-66B24.7
ENSG00000178636	1.235115461	3.809083472	3.488308575	1.091957145	0.274851938	NA	RP11-455G16.1
ENSG00000180772	9.61707764	3.808526247	2.10986254	1.80510634	0.071058043	0.248290361	AGTR2
ENSG00000236532	1.24741139	3.808414372	2.574033952	1.479550947	0.138993126	NA	AL035610.2
ENSG00000111145	2688.264058	3.807304742	0.793697821	4.796919734	1.61E-06	3.66E-05	ELK3
ENSG00000139874	41.45030187	3.803135574	2.903380083	1.309899312	NA	NA	SSTR1
ENSG00000229876	2.580562833	3.80117518	3.359632735	1.131425807	0.257875914	0.549598203	RP11-199O14.1
ENSG00000261568	2.581019314	3.800248474	2.47578993	1.534964024	0.124792665	0.35820645	RP11-524C21.2
ENSG00000170323	1.222363051	3.79433957	3.604116521	1.052779384	0.292442116	NA	FABP4
ENSG00000180347	2.530422818	3.787652512	2.396866693	1.580251636	0.114049251	0.337578827	CCDC129
ENSG00000250451	9.508745031	3.785956593	1.853218725	2.042908665	0.04106148	0.169197076	HOXC-AS1
ENSG00000244457	47.83022621	3.781956327	1.447679391	2.612426722	0.008990196	0.054136396	ENO1P1
ENSG00000154269	1.221906569	3.781061888	2.576922436	1.467278112	0.142300415	NA	ENPP3
ENSG00000249790	7.075468466	3.779915912	1.326313933	2.84994059	0.00437274	0.030846088	RP11-20D14.6
ENSG00000134460	1.20961064	3.778456036	3.944288534	0.957956297	0.338084797	NA	IL2RA
ENSG00000145649	1.20961064	3.778456036	3.944288534	0.957956297	0.338084797	NA	GZMA
ENSG00000231703	14.13225356	3.775424104	1.416653765	2.665029521	0.007698156	0.047909862	RP4-669H2.1
ENSG00000239677	2.502606617	3.773019154	2.404286904	1.569288236	0.116580792	0.342461089	PDZRN3-AS1
ENSG00000273104	1.209915518	3.769363298	2.607150483	1.445778954	0.148239211	NA	CMP21-97G8.1
ENSG00000203356	2.53031455	3.766963899	2.679446879	1.405873701	0.159761632	0.418011289	RP11-296A18.3
ENSG00000138135	37.40800383	3.76265806	1.540713583	2.442152844	0.014599964	0.078335789	CH25H
ENSG00000093134	1.208697677	3.760102374	3.944766423	0.953187584	0.340495036	NA	VNN3
ENSG00000113889	1.208697677	3.760102374	3.944766423	0.953187584	0.340495036	NA	KNG1
ENSG00000166049	1.208697677	3.760102374	3.944766423	0.953187584	0.340495036	NA	PASD1
ENSG00000167741	1.208697677	3.760102374	3.944766423	0.953187584	0.340495036	NA	GGT6
ENSG00000224282	1.208697677	3.760102374	3.944766423	0.953187584	0.340495036	NA	CTD-2290C23.1
ENSG00000228599	1.208697677	3.760102374	3.944766423	0.953187584	0.340495036	NA	RP6-11O7.2
ENSG00000236790	1.208697677	3.760102374	3.944766423	0.953187584	0.340495036	NA	LINC00299
ENSG00000237401	1.208697677	3.760102374	3.944766423	0.953187584	0.340495036	NA	AC107070.1
ENSG00000239205	1.208697677	3.760102374	3.944766423	0.953187584	0.340495036	NA	RP11-747D18.1
ENSG00000240804	1.208697677	3.760102374	3.944766423	0.953187584	0.340495036	NA	NPM1P28
ENSG00000248931	1.208697677	3.760102374	3.944766423	0.953187584	0.340495036	NA	RP11-72K17.2
ENSG00000255225	1.208697677	3.760102374	3.944766423	0.953187584	0.340495036	NA	OR8B6P
ENSG00000257294	1.208697677	3.760102374	3.944766423	0.953187584	0.340495036	NA	RP11-316A16.1
ENSG00000257990	1.208697677	3.760102374	3.944766423	0.953187584	0.340495036	NA	NF1P4
ENSG00000258807	1.208697677	3.760102374	3.944766423	0.953187584	0.340495036	NA	RP11-1152H15.1
ENSG00000260644	1.208697677	3.760102374	3.944766423	0.953187584	0.340495036	NA	HERC2P5
ENSG00000261249	1.208697677	3.760102374	3.944766423	0.953187584	0.340495036	NA	RP11-19D2.2
ENSG00000261599	1.208697677	3.760102374	3.944766423	0.953187584	0.340495036	NA	HERC2P8
ENSG00000267337	1.208697677	3.760102374	3.944766423	0.953187584	0.340495036	NA	CTC-782O7.1
ENSG00000269711	1.208697677	3.760102374	3.944766423	0.953187584	0.340495036	NA	CTD-3214H19.16
ENSG00000257893	2.490920442	3.759260602	2.660618215	1.412927484	0.157677047	0.414895623	RP11-587P21.2
ENSG00000264635	4.680270224	3.756568751	1.430596564	2.625875698	0.008642637	0.052592258	RP11-769O8.3
ENSG00000110665	1.197163107	3.755294869	2.504548801	1.499389777	0.133772544	NA	C11orf21
ENSG00000121236	120.285628	3.75285415	0.648799925	5.784301144	7.28E-09	2.68E-07	TRIM6
ENSG00000136630	790.2203109	3.752717389	0.854609282	4.391149812	1.13E-05	0.000197067	HLX
ENSG00000053328	2.48097923	3.749700797	2.458790559	1.525018381	0.127254513	0.363270805	METTL24
ENSG00000090530	786.6963934	3.748297117	1.187829006	3.155586452	0.001601758	0.013858321	LEPREL1
ENSG00000226380	60.43506963	3.746806343	0.99762548	3.755724384	0.000172841	0.002123516	MIR29B1
ENSG00000257551	1.184410697	3.741359617	2.505779147	1.493092327	0.135413021	NA	HLA-AS1
ENSG00000182179	796.8223356	3.735436044	0.693486848	5.386455499	7.19E-08	2.23E-06	UBA7
ENSG00000170381	821.575097	3.72847957	0.954005989	3.908234974	9.30E-05	0.001236916	SEMA3E
ENSG00000253932	4.590835714	3.727290771	1.683612701	2.213864727	0.026838086	0.123480639	RP11-10C8.2
ENSG00000270134	1.171658286	3.727124289	2.612007477	1.426919456	0.153603112	NA	RP11-324E6.9
ENSG00000150394	381.2520535	3.7230318	0.825239149	4.511458047	6.44E-06	0.000122858	CDH8
ENSG00000139567	54.80368108	3.720276424	0.955135806	3.895023513	9.82E-05	0.001298914	ACVRL1
ENSG00000152785	81.32995315	3.718863382	1.035560689	3.591159283	0.00032921	0.003655553	BMP3
ENSG00000223930	1.171201805	3.714803354	3.67701335	1.010277364	0.312362423	NA	RP11-33A14.1
ENSG00000146648	2724.012809	3.713876294	1.094257119	3.39397042	0.000688871	0.006912345	EGFR
ENSG00000108821	12264.34961	3.713034065	1.150633585	3.226947409	0.001251185	0.011344605	COL1A1
ENSG00000166396	1.158905876	3.711137116	3.555115193	1.043886601	0.296537858	NA	SERPINB7
ENSG00000105383	1.158449395	3.69950261	3.683721854	1.004283916	0.315241784	NA	CD33
ENSG00000175841	1.158449395	3.69950261	3.683721854	1.004283916	0.315241784	NA	FAM172BP
ENSG00000214676	1.158449395	3.69950261	3.683721854	1.004283916	0.315241784	NA	RPL9P16
ENSG00000236166	1.158449395	3.69950261	3.683721854	1.004283916	0.315241784	NA	RP3-523C21.2
ENSG00000255870	1.158449395	3.69950261	3.683721854	1.004283916	0.315241784	NA	RP11-667M19.5
ENSG00000255871	1.158449395	3.69950261	3.683721854	1.004283916	0.315241784	NA	RP11-69C13.1
ENSG00000257572	1.158449395	3.69950261	3.683721854	1.004283916	0.315241784	NA	RP11-478B9.2
ENSG00000137709	4.479870815	3.693626753	1.697897895	2.175411586	0.029599287	0.132808064	POU2F3
ENSG00000230805	2.37769877	3.689864514	2.554876787	1.444243626	0.148670457	0.399693546	AL132709.1
ENSG00000106541	11.1241657	3.689860526	1.604529387	2.299652817	0.021467897	0.104945973	AGR2
ENSG00000142694	639.9773939	3.688996865	0.860874461	4.285174008	1.83E-05	0.000298772	EVA1B
ENSG00000164692	8764.54034	3.688093634	0.992518309	3.71589481	0.000202486	0.002431766	COL1A2
ENSG00000118407	558.0678212	3.686888925	1.172495753	3.144479557	0.001663825	0.014288814	FILIP1
ENSG00000102760	66.63473437	3.686151715	0.767203543	4.804659399	1.55E-06	3.54E-05	RGCC
ENSG00000196074	103.1701959	3.684376968	0.972274183	3.789442352	0.000150986	0.001889801	SYCP2
ENSG00000172209	31.03740482	3.684122692	0.995619109	3.700333449	0.000215316	0.00256852	GPR22
ENSG00000180340	540.6427594	3.681890046	1.033722925	3.561776523	0.000368354	0.004019142	FZD2
ENSG00000091986	1296.723268	3.680738648	0.891006615	4.130989139	3.61E-05	0.000546234	CCDC80
ENSG00000153292	2.37911322	3.67519627	3.39890017	1.081289854	0.279568199	0.575105472	GPR110
ENSG00000224413	4.455170689	3.670640495	1.518610829	2.417104122	0.015644541	0.08251696	AP001476.2
ENSG00000227053	1.121410004	3.670509728	2.73214697	1.343452519	0.179125491	NA	RP11-395B7.4
ENSG00000266538	1.133705933	3.669592234	3.603258027	1.018409508	0.308483386	NA	RP11-385D13.3
ENSG00000163762	6.614057615	3.663474192	1.799339236	2.036010841	0.041749267	0.170947246	TM4SF18
ENSG00000118292	153.8821816	3.662137483	0.620309147	5.903729618	3.55E-09	1.39E-07	C1orf54
ENSG00000139679	586.6416851	3.66187859	1.199537178	3.052742889	0.002267601	0.018313197	LPAR6
ENSG00000170006	22.18344702	3.659792634	1.442002743	2.537992838	0.011149027	0.064133935	TMEM154
ENSG00000214851	2.325443984	3.65501761	1.830759599	1.996448693	0.045885105	0.183137318	LINC00612
ENSG00000175879	446.2289503	3.654980481	1.141498412	3.201914643	0.001365174	0.012161272	HOXD8
ENSG00000101144	925.2701614	3.653106468	1.253729828	2.913790823	0.003570691	0.026211904	BMP7
ENSG00000156006	1.109418952	3.652830662	3.547447667	1.029706709	0.303147705	NA	NAT2
ENSG00000225133	1.109418952	3.652830662	3.547447667	1.029706709	0.303147705	NA	MORF4L1P4
ENSG00000259374	1.109418952	3.652830662	3.547447667	1.029706709	0.303147705	NA	RP11-736N17.4
ENSG00000260186	1.109418952	3.652830662	3.547447667	1.029706709	0.303147705	NA	RP11-481J2.2
ENSG00000264968	1.109418952	3.652830662	3.547447667	1.029706709	0.303147705	NA	RP11-387H17.4
ENSG00000176659	1.108657593	3.650695444	3.687846003	0.989926217	0.322210184	NA	C20orf197
ENSG00000187151	1.120953522	3.647650139	2.76889041	1.317368909	0.187714997	NA	ANGPTL5
ENSG00000259090	1.120953522	3.647650139	2.76889041	1.317368909	0.187714997	NA	RP11-173D9.5
ENSG00000260549	1.120953522	3.647650139	2.76889041	1.317368909	0.187714997	NA	MT1L
ENSG00000168140	645.2197368	3.639063921	0.713078584	5.103314002	3.34E-07	9.13E-06	VASN
ENSG00000219384	1.108201112	3.63798363	3.618015319	1.005519134	0.314646941	NA	RP11-491H9.3
ENSG00000251254	1.108201112	3.63798363	3.618015319	1.005519134	0.314646941	NA	GTF2F2P1
ENSG00000179799	1.096666542	3.637048846	3.554997242	1.023080638	0.306269721	NA	OR7E22P
ENSG00000249669	38.55639906	3.63191168	1.021168245	3.556624188	0.000375651	0.0040904	MIR143HG
ENSG00000118785	90.26111274	3.63184477	1.261464186	2.879070853	0.003988487	0.028675477	SPP1
ENSG00000254535	625.9506848	3.627981794	0.387647297	9.358976128	8.05E-21	1.12E-18	PABPC4L
ENSG00000142515	4.355327214	3.62556731	3.170635043	1.143483013	0.252838104	0.543462763	KLK3
ENSG00000179136	4.355327214	3.62556731	3.170635043	1.143483013	0.252838104	0.543462763	LINC00670
ENSG00000129465	1.083914131	3.620926818	3.598969333	1.006101048	0.314366965	NA	RIPK3
ENSG00000152315	2.279529617	3.620318356	2.510998689	1.441784248	0.149363248	0.400924379	KCNK13
ENSG00000162078	2.26551603	3.618401577	1.984209202	1.823598829	0.068212744	0.241654882	ZG16B
ENSG00000173530	2101.912994	3.618334669	0.585102365	6.184105352	6.25E-10	2.86E-08	TNFRSF10D
ENSG00000123243	91.65599295	3.613443555	1.325927091	2.725220398	0.006425858	0.041769053	ITIH5
ENSG00000261739	2.279073136	3.611854823	2.472158604	1.461012581	0.144011989	0.391730955	GOLGA8S
ENSG00000124882	16.94310939	3.60969684	1.620397524	2.22766129	0.02590311	0.120225462	EREG
ENSG00000135426	4.25970201	3.608217734	1.775573774	2.032141828	0.0421393	0.172045979	TESPA1
ENSG00000258744	2.279834495	3.608201017	1.864498405	1.935212713	0.052964198	0.203188021	RP11-80A15.1
ENSG00000165076	2.28627379	3.607414769	2.233293803	1.615288935	0.106248139	0.322306649	PRSS37
ENSG00000174083	12.67520354	3.604528203	1.182024864	3.0494521	0.002292592	0.01846572	PIK3R6
ENSG00000213293	1.071161721	3.604261557	3.711448781	0.971119843	0.331488604	NA	CTD-2666L21.3
ENSG00000240476	1.071161721	3.604261557	3.711448781	0.971119843	0.331488604	NA	LINC00973
ENSG00000254759	1.08345765	3.602574128	2.682034575	1.343224342	0.179199342	NA	NAP1L1P1
ENSG00000102024	2995.396224	3.598587566	0.759007993	4.74117216	2.12E-06	4.70E-05	PLS3
ENSG00000169126	507.4561423	3.598395178	1.118172079	3.218105018	0.001290406	0.01162127	ARMC4
ENSG00000136158	2559.8211	3.596011004	0.546220928	6.583436882	4.60E-11	2.46E-09	SPRY2
ENSG00000234814	14.70348987	3.593842489	1.045647256	3.436954927	0.000588293	0.006045154	SVILP1
ENSG00000138829	8779.887427	3.593216645	0.706966378	5.082584913	3.72E-07	1.00E-05	FBN2
ENSG00000231393	1.070705239	3.586897005	2.684419508	1.336190932	0.181486874	NA	RP11-331F9.3
ENSG00000140379	1.05840931	3.586780291	3.949588566	0.908140236	0.363804135	NA	BCL2A1
ENSG00000187258	1.05840931	3.586780291	3.949588566	0.908140236	0.363804135	NA	NPSR1
ENSG00000249230	1.05840931	3.586780291	3.949588566	0.908140236	0.363804135	NA	CDH12P2
ENSG00000253888	1.05840931	3.586780291	3.949588566	0.908140236	0.363804135	NA	RP11-521M14.1
ENSG00000264545	1.05840931	3.586780291	3.949588566	0.908140236	0.363804135	NA	RP11-145E5.5
ENSG00000163638	1271.613455	3.585892746	1.243878987	2.882830872	0.00394119	0.028421556	ADAMTS9
ENSG00000152580	331.0100644	3.579614058	1.215998773	2.943764531	0.003242466	0.02435328	IGSF10
ENSG00000162627	1327.611848	3.578394954	0.812160987	4.406016802	1.05E-05	0.00018662	SNX7
ENSG00000237948	1.058714188	3.57628132	3.648886094	0.980102209	0.327035669	NA	Z95114.5
ENSG00000256442	1.058714188	3.57628132	3.648886094	0.980102209	0.327035669	NA	RP11-705C15.4
ENSG00000233912	1.057952829	3.574456474	3.62594132	0.985800971	0.324230789	NA	AC026202.3
ENSG00000242829	1.057952829	3.574456474	3.62594132	0.985800971	0.324230789	NA	RPS26P21
ENSG00000248727	1.057952829	3.574456474	3.62594132	0.985800971	0.324230789	NA	CTC-236F12.4
ENSG00000273389	1.057952829	3.574456474	3.62594132	0.985800971	0.324230789	NA	RP13-514E23.2
ENSG00000271327	18.78843085	3.571563061	1.135629859	3.145006299	0.001660833	0.01427113	RP11-1109F11.3
ENSG00000242242	4.165520439	3.562645131	1.560944364	2.282365223	0.022467787	0.108394634	PVRL3-AS1
ENSG00000224939	1.045961777	3.557561293	2.689425215	1.32279614	0.185903181	NA	LINC00184
ENSG00000187060	12.4352491	3.556776167	1.357261919	2.620552538	0.00877874	0.053253534	RP11-187C18.3
ENSG00000222014	6.244253535	3.555521105	1.932438517	1.83991422	0.065780832	0.235513303	RAB6C
ENSG00000082196	563.6440544	3.550582287	0.957092412	3.709759101	0.000207457	0.00248587	C1QTNF3
ENSG00000272761	149.9523172	3.550376181	0.845279852	4.200237555	2.67E-05	0.000419511	RP11-572C15.6
ENSG00000213801	24.79256606	3.549852423	1.473483511	2.409156531	0.015989438	0.083743557	ZNF816-ZNF321P
ENSG00000172789	118.5503891	3.544782327	1.351330401	2.62317959	0.008711334	0.052919805	HOXC5
ENSG00000158352	278.4855113	3.544138196	0.776092244	4.566645557	4.96E-06	9.75E-05	SHROOM4
ENSG00000145244	44.44846057	3.542360287	0.939098321	3.7720867	0.000161888	0.002003939	CORIN
ENSG00000233863	135.6359938	3.542322635	0.52333304	6.768773157	1.30E-11	7.38E-10	AC012215.1
ENSG00000236345	12.12846001	3.540058809	1.12684665	3.141562172	0.001680491	0.01439949	RP11-59D5__B.2
ENSG00000197769	4.06147862	3.537373559	1.88424522	1.877342461	0.060471172	0.222474317	MAP1LC3C
ENSG00000152936	2.172568332	3.537185561	3.445719492	1.026544839	0.30463484	NA	IFLTD1
ENSG00000173391	2.177663607	3.537176086	3.443938718	1.027072888	0.304386144	NA	OLR1
ENSG00000239880	2.177663607	3.537176086	3.443938718	1.027072888	0.304386144	NA	RP11-420J11.1
ENSG00000157613	87.03549721	3.536876243	0.979487786	3.610944716	0.000305084	0.003430465	CREB3L1
ENSG00000180447	2131.127067	3.535544549	0.612119051	5.775909998	7.65E-09	2.81E-07	GAS1
ENSG00000272950	2.150260551	3.533652685	2.214258157	1.595863009	0.110519382	NA	RP11-307C18.1
ENSG00000163513	380.425548	3.532645849	0.998700435	3.537242727	0.000404328	0.00436482	TGFBR2
ENSG00000182580	1322.88815	3.528642012	0.57812294	6.103618745	1.04E-09	4.55E-08	EPHB3
ENSG00000213332	1.021218315	3.527409397	3.769893299	0.935678842	0.349438567	NA	SLC25A5P6
ENSG00000267668	1.020456956	3.525234616	2.694820678	1.308151836	0.190821815	NA	RP11-697E22.2
ENSG00000163064	304.821167	3.522784903	1.536732813	2.292386075	0.021883375	0.106273872	EN1
ENSG00000178538	112.5574435	3.522277924	0.876790145	4.017241688	5.89E-05	0.000833224	CA8
ENSG00000165474	28.13001522	3.521606097	1.494880244	2.355778071	0.018483957	0.093816956	GJB2
ENSG00000182492	3972.819888	3.515418589	0.893987045	3.932292542	8.41E-05	0.001139995	BGN
ENSG00000256235	11.83843424	3.514917587	1.548689014	2.269608394	0.023231354	0.111048415	SMIM3
ENSG00000011465	1196.18192	3.512617031	1.323196175	2.654645696	0.007939175	0.049123499	DCN
ENSG00000145246	920.5571197	3.511083352	0.657741637	5.338088931	9.39E-08	2.84E-06	ATP10D
ENSG00000126785	665.7832345	3.509537706	0.94230359	3.724423575	0.000195762	0.002364313	RHOJ
ENSG00000259977	1.007704546	3.508302579	3.683112564	0.952537431	0.340824492	NA	AL121578.2
ENSG00000164107	3364.608239	3.498424716	1.328051738	2.634253332	0.008432255	0.051488115	HAND2
ENSG00000166670	5.902092521	3.497042584	1.647495367	2.122641832	0.033783877	0.146385373	MMP10
ENSG00000141096	1.007248064	3.495129807	3.952379484	0.88431028	0.376528741	NA	DPEP3
ENSG00000154611	1.007248064	3.495129807	3.952379484	0.88431028	0.376528741	NA	PSMA8
ENSG00000177369	1.007248064	3.495129807	3.952379484	0.88431028	0.376528741	NA	RP1-62O9.3
ENSG00000181273	1.007248064	3.495129807	3.952379484	0.88431028	0.376528741	NA	OR5AK2
ENSG00000182585	1.007248064	3.495129807	3.952379484	0.88431028	0.376528741	NA	EPGN
ENSG00000183347	1.007248064	3.495129807	3.952379484	0.88431028	0.376528741	NA	GBP6
ENSG00000184909	1.007248064	3.495129807	3.952379484	0.88431028	0.376528741	NA	C1ORF220
ENSG00000185847	1.007248064	3.495129807	3.952379484	0.88431028	0.376528741	NA	RP1-46F2.2
ENSG00000186526	1.007248064	3.495129807	3.952379484	0.88431028	0.376528741	NA	CYP4F8
ENSG00000204187	1.007248064	3.495129807	3.952379484	0.88431028	0.376528741	NA	LINC00619
ENSG00000204296	1.007248064	3.495129807	3.952379484	0.88431028	0.376528741	NA	C6orf10
ENSG00000217331	1.007248064	3.495129807	3.952379484	0.88431028	0.376528741	NA	RP11-304C16.3
ENSG00000219736	1.007248064	3.495129807	3.952379484	0.88431028	0.376528741	NA	RP11-560O20.1
ENSG00000223929	1.007248064	3.495129807	3.952379484	0.88431028	0.376528741	NA	AC007381.2
ENSG00000225136	1.007248064	3.495129807	3.952379484	0.88431028	0.376528741	NA	PGBD4P5
ENSG00000225354	1.007248064	3.495129807	3.952379484	0.88431028	0.376528741	NA	RP11-400G3.3
ENSG00000226493	1.007248064	3.495129807	3.952379484	0.88431028	0.376528741	NA	RP11-524O24.2
ENSG00000230205	1.007248064	3.495129807	3.952379484	0.88431028	0.376528741	NA	RP11-631F7.2
ENSG00000230282	1.007248064	3.495129807	3.952379484	0.88431028	0.376528741	NA	AC104697.1
ENSG00000233725	1.007248064	3.495129807	3.952379484	0.88431028	0.376528741	NA	LINC00284
ENSG00000236803	1.007248064	3.495129807	3.952379484	0.88431028	0.376528741	NA	SDAD1P4
ENSG00000237704	1.007248064	3.495129807	3.952379484	0.88431028	0.376528741	NA	AP004289.2
ENSG00000237827	1.007248064	3.495129807	3.952379484	0.88431028	0.376528741	NA	RP11-332O19.2
ENSG00000240680	1.007248064	3.495129807	3.952379484	0.88431028	0.376528741	NA	AC016831.3
ENSG00000248493	1.007248064	3.495129807	3.952379484	0.88431028	0.376528741	NA	AC005351.1
ENSG00000249359	1.007248064	3.495129807	3.952379484	0.88431028	0.376528741	NA	RP11-374A4.1
ENSG00000253183	1.007248064	3.495129807	3.952379484	0.88431028	0.376528741	NA	RP4-701O16.5
ENSG00000255030	1.007248064	3.495129807	3.952379484	0.88431028	0.376528741	NA	OR8B5P
ENSG00000256079	1.007248064	3.495129807	3.952379484	0.88431028	0.376528741	NA	RP11-318G8.2
ENSG00000257931	1.007248064	3.495129807	3.952379484	0.88431028	0.376528741	NA	CTD-2311B13.7
ENSG00000258231	1.007248064	3.495129807	3.952379484	0.88431028	0.376528741	NA	RP11-362K2.2
ENSG00000258745	1.007248064	3.495129807	3.952379484	0.88431028	0.376528741	NA	RP11-218E20.5
ENSG00000260785	1.007248064	3.495129807	3.952379484	0.88431028	0.376528741	NA	CASC17
ENSG00000268532	1.007248064	3.495129807	3.952379484	0.88431028	0.376528741	NA	RP11-514D23.1
ENSG00000270818	1.007248064	3.495129807	3.952379484	0.88431028	0.376528741	NA	RP11-498M14.1
ENSG00000271239	1.007248064	3.495129807	3.952379484	0.88431028	0.376528741	NA	RP11-238F2.1
ENSG00000183324	0.995713494	3.494878187	2.700918992	1.293958907	0.195679615	NA	C15orf60
ENSG00000258498	43.32599648	3.493365696	1.109309503	3.149135283	0.001637544	0.014099383	DIO3OS
ENSG00000167779	27.61675873	3.492508938	0.921396644	3.790451117	0.000150374	0.001884351	IGFBP6
ENSG00000160111	371.9476812	3.486345665	0.99684118	3.497393301	0.000469829	0.004959096	CPAMD8
ENSG00000148426	226.2885125	3.485323285	0.598968603	5.818874763	5.92E-09	2.22E-07	PROSER2
ENSG00000170454	2.100344449	3.482275057	1.933400536	1.801114147	0.07168489	NA	KRT75
ENSG00000241280	2.103128344	3.482269151	1.932955374	1.801525891	0.07162003	NA	RP11-221J22.2
ENSG00000168143	3.943329099	3.48156653	1.662951339	2.093606979	0.036295005	0.154507027	FAM83B
ENSG00000167244	55116.60225	3.478327704	1.086918802	3.200172539	0.001373453	0.012204474	IGF2
ENSG00000258660	0.983722443	3.476475651	3.952969295	0.879459311	0.379152286	NA	RP4-693M11.3
ENSG00000261191	0.983722443	3.476475651	3.952969295	0.879459311	0.379152286	NA	RP11-16L14.2
ENSG00000261327	2.066088953	3.476162295	2.042801593	1.701664179	0.088818339	NA	RP11-863P13.3
ENSG00000251557	9.693872076	3.469824532	1.577747173	2.199227222	0.02786177	0.126716159	HNRNPKP3
ENSG00000162733	3946.111024	3.463268328	0.696845661	4.969921638	6.70E-07	1.71E-05	DDR2
ENSG00000144355	2534.775969	3.462647641	1.250129444	2.769831283	0.005608534	0.037600948	DLX1
ENSG00000258913	11.46384936	3.462267348	1.270506966	2.725106938	0.006428066	0.041770694	RP11-260M19.2
ENSG00000196549	129.7234574	3.462144121	1.070120451	3.235284512	0.001215216	0.011093844	MME
ENSG00000184682	5.796419716	3.460908507	1.701628306	2.033880428	0.041963653	0.171459984	C11orf89
ENSG00000260027	142.3491639	3.460490565	1.140193539	3.035002785	0.002405335	0.019200415	HOXB7
ENSG00000112559	2744.583316	3.459557833	0.801853056	4.314453634	1.60E-05	0.000267118	MDFI
ENSG00000169432	344.5669711	3.459518784	0.902129157	3.834837571	0.000125647	0.001617207	SCN9A
ENSG00000226308	0.970970032	3.458897903	3.806288787	0.908732389	0.363491403	NA	RP4-813D12.3
ENSG00000231752	2.050857525	3.451628198	1.952770457	1.767554495	0.077135411	NA	EMBP1
ENSG00000160862	2.025809186	3.444907903	2.4982453	1.378931005	0.167916027	NA	AZGP1
ENSG00000118492	0.969752192	3.442037185	3.837608434	0.896922457	0.369760296	NA	ADGB
ENSG00000231022	0.969752192	3.442037185	3.837608434	0.896922457	0.369760296	NA	RPS3AP9
ENSG00000233392	0.958217622	3.441116045	3.719872253	0.925062962	0.354933157	NA	AC104809.4
ENSG00000240890	0.958217622	3.441116045	3.719872253	0.925062962	0.354933157	NA	RP11-65E22.2
ENSG00000267037	0.958217622	3.441116045	3.719872253	0.925062962	0.354933157	NA	AC005757.7
ENSG00000184232	2025.160403	3.440305584	0.848824381	4.053023995	5.06E-05	0.000731935	OAF
ENSG00000237645	0.957456263	3.438861757	3.816488965	0.901053766	0.367559733	NA	RP11-521A24.1
ENSG00000130635	3494.258949	3.43664127	0.74278133	4.626720045	3.72E-06	7.65E-05	COL5A1
ENSG00000244198	20.80591377	3.435672506	0.942424147	3.645569266	0.000266801	0.003061253	RP4-545C24.1
ENSG00000236651	2.052423579	3.435065413	2.13951816	1.605532253	0.108376721	NA	AC104801.1
ENSG00000213694	550.6660293	3.428883813	0.739164937	4.638861563	3.50E-06	7.27E-05	S1PR3
ENSG00000095627	0.956999782	3.423614779	3.847404898	0.889850398	0.373546221	NA	TDRD1
ENSG00000185186	0.956999782	3.423614779	3.847404898	0.889850398	0.373546221	NA	LINC00313
ENSG00000213431	0.956999782	3.423614779	3.847404898	0.889850398	0.373546221	NA	RP11-301G23.1
ENSG00000224855	0.956999782	3.423614779	3.847404898	0.889850398	0.373546221	NA	OPA1-AS1
ENSG00000231241	0.956999782	3.423614779	3.847404898	0.889850398	0.373546221	NA	RPS3AP3
ENSG00000232848	0.956999782	3.423614779	3.847404898	0.889850398	0.373546221	NA	CTA-215D11.4
ENSG00000243568	0.956999782	3.423614779	3.847404898	0.889850398	0.373546221	NA	RP11-2I17.1
ENSG00000268324	0.956999782	3.423614779	3.847404898	0.889850398	0.373546221	NA	LUZPP1
ENSG00000269927	0.956999782	3.423614779	3.847404898	0.889850398	0.373546221	NA	RP6-91H8.3
ENSG00000272554	0.956999782	3.423614779	3.847404898	0.889850398	0.373546221	NA	RP11-317L10.1
ENSG00000229988	0.945465212	3.42295394	3.705928592	0.923642713	0.355672368	NA	HBBP1
ENSG00000142910	26.23765775	3.418832955	1.681902097	2.032718172	0.042081004	0.171840827	TINAGL1
ENSG00000273193	3.72018167	3.418165304	1.65458022	2.065880677	0.038839748	0.162330228	RP11-523G9.3
ENSG00000253671	3.76707943	3.417817792	1.660960525	2.057735714	0.03961551	0.164894734	RP11-806O11.1
ENSG00000168356	76.74594148	3.409553352	1.11700275	3.052412675	0.002270098	0.018326426	SCN11A
ENSG00000038295	219.6538547	3.405931963	0.514155283	6.624325518	3.49E-11	1.89E-09	TLL1
ENSG00000103888	72.55427997	3.404705094	1.028679689	3.309781587	0.000933688	0.008948402	KIAA1199
ENSG00000187492	0.932712801	3.404377036	3.739915793	0.910281735	0.362673949	NA	CDHR4
ENSG00000234493	0.932712801	3.404377036	3.739915793	0.910281735	0.362673949	NA	GS1-421I3.2
ENSG00000258910	0.932712801	3.404377036	3.739915793	0.910281735	0.362673949	NA	RP11-19E11.1
ENSG00000259285	0.932712801	3.404377036	3.739915793	0.910281735	0.362673949	NA	CTD-2330J20.2
ENSG00000260773	0.932712801	3.404377036	3.739915793	0.910281735	0.362673949	NA	RP11-352G18.2
ENSG00000259807	7.467764517	3.404178391	1.589229608	2.142030562	0.032191023	0.141406071	RP11-426C22.4
ENSG00000185112	661.3152179	3.40388159	0.711582238	4.783539285	1.72E-06	3.88E-05	FAM43A
ENSG00000115598	7.440101589	3.402173137	1.168213046	2.912288259	0.003587914	0.026318351	IL1RL2
ENSG00000165424	1030.113345	3.400990249	0.964328101	3.526797823	0.000420618	0.004511026	ZCCHC24
ENSG00000183801	135.9326609	3.400966163	1.057763341	3.215242986	0.001303341	0.011708141	OLFML1
ENSG00000128655	94.1833489	3.397650081	0.499463535	6.802598877	1.03E-11	5.98E-10	PDE11A
ENSG00000182463	1477.290089	3.394845065	0.703183839	4.82782009	1.38E-06	3.21E-05	TSHZ2
ENSG00000232821	14.86825425	3.391759196	1.257607635	2.696993166	0.006996871	0.044492013	AC003986.6
ENSG00000253431	3.750978376	3.390341172	3.22554705	1.051090286	0.293217125	0.589631268	RP11-442A17.2
ENSG00000216977	0.93225632	3.387761462	3.784477451	0.895172849	0.370694696	NA	RPL21P65
ENSG00000225557	0.93225632	3.387761462	3.784477451	0.895172849	0.370694696	NA	Z95114.6
ENSG00000228802	0.93225632	3.387761462	3.784477451	0.895172849	0.370694696	NA	AC073641.2
ENSG00000244036	0.93225632	3.387761462	3.784477451	0.895172849	0.370694696	NA	RP11-306G20.1
ENSG00000250071	0.93225632	3.387761462	3.784477451	0.895172849	0.370694696	NA	CTD-2060C23.1
ENSG00000233802	1.971118719	3.384584131	3.498293179	0.967495849	0.333296215	NA	TRIM49D2P
ENSG00000240107	1.976213994	3.384572665	3.496244931	0.96805937	0.33301472	NA	RP11-628J14.1
ENSG00000254587	1.976213994	3.384572665	3.496244931	0.96805937	0.33301472	NA	RP11-360K13.1
ENSG00000273125	1.976213994	3.384572665	3.496244931	0.96805937	0.33301472	NA	RP11-115H18.1
ENSG00000139117	374.709607	3.384523393	0.754071816	4.488330316	7.18E-06	0.000134338	CPNE8
ENSG00000102048	44.03471771	3.383713175	1.073897232	3.150872425	0.001627836	0.014032772	ASB9
ENSG00000121316	303.2197619	3.383677519	0.690195022	4.902494822	9.46E-07	2.31E-05	PLBD1
ENSG00000258659	7.308972863	3.380771472	2.184425797	1.547670549	0.121701636	0.35179302	TRIM34
ENSG00000272970	7.330812891	3.380625417	1.04798929	3.225820579	0.001256121	0.011384527	RP11-329B9.4
ENSG00000227844	3.64029126	3.379456528	2.506561099	1.348244226	0.177579844	0.44489762	RP13-143G15.3
ENSG00000228972	3.669781783	3.378470697	1.498399007	2.254720325	0.024150889	0.114420664	RP1-86D1.2
ENSG00000243896	9.13150651	3.377840135	1.365407298	2.473869987	0.013365833	0.073462195	OR2A7
ENSG00000156219	5.501867253	3.375969495	2.070498413	1.630510545	0.102993638	0.315690843	ART3
ENSG00000259799	1.937608549	3.375453012	2.016791143	1.673675047	0.09419448	NA	RP11-554A11.9
ENSG00000273403	5.483243845	3.374883067	1.449206036	2.328780713	0.019870686	0.098996442	RP11-329B9.3
ENSG00000163394	16.59788822	3.372485621	1.678235896	2.009542061	0.044479679	0.179236569	CCKAR
ENSG00000168412	25.60459703	3.37236971	1.05532882	3.195562982	0.001395583	0.01238051	MTNR1A
ENSG00000205325	1.947593098	3.369086937	2.548179726	1.322154361	0.186116755	NA	AC005863.1
ENSG00000089472	56.29643968	3.368602082	1.326143071	2.540149818	0.011080499	0.063774097	HEPH
ENSG00000104213	211.2700936	3.368459451	0.88842331	3.791502783	0.000149738	0.00187749	PDGFRL
ENSG00000204767	5.434365007	3.368210862	2.230620388	1.509988378	0.13104639	0.369989893	FAM196B
ENSG00000250654	49.05726684	3.36709074	1.264231555	2.663349707	0.007736696	0.048093647	RP11-834C11.7
ENSG00000180919	0.90720798	3.365654502	3.956632747	0.850636063	0.39497155	NA	OR56B4
ENSG00000211689	0.90720798	3.365654502	3.956632747	0.850636063	0.39497155	NA	TRGC1
ENSG00000137801	1211.7478	3.365082515	1.159153693	2.903051196	0.003695462	0.026903922	THBS1
ENSG00000143340	1110.438255	3.362378227	0.734165496	4.579864141	4.65E-06	9.30E-05	FAM163A
ENSG00000248458	1.923306117	3.362083858	2.553975391	1.316412002	0.188035796	NA	AL139147.1
ENSG00000154734	1397.744243	3.361183622	0.702322755	4.785810512	1.70E-06	3.84E-05	ADAMTS1
ENSG00000090339	23.36642678	3.351171386	1.423079881	2.354872294	0.018529072	0.093992099	ICAM1
ENSG00000183160	261.8588327	3.350624644	1.147416195	2.920147597	0.003498656	0.025823301	TMEM119
ENSG00000230750	1.938718122	3.349426498	2.746136179	1.219686964	0.222583565	NA	SDAD1P2
ENSG00000110852	0.906751499	3.349424552	3.805582919	0.88013443	0.37878649	NA	CLEC2B
ENSG00000162888	0.906751499	3.349424552	3.805582919	0.88013443	0.37878649	NA	C1orf147
ENSG00000197646	0.906751499	3.349424552	3.805582919	0.88013443	0.37878649	NA	PDCD1LG2
ENSG00000199218	0.906751499	3.349424552	3.805582919	0.88013443	0.37878649	NA	RN7SKP184
ENSG00000204113	0.906751499	3.349424552	3.805582919	0.88013443	0.37878649	NA	BMP2KL
ENSG00000223492	0.906751499	3.349424552	3.805582919	0.88013443	0.37878649	NA	RP11-15M15.1
ENSG00000223878	0.906751499	3.349424552	3.805582919	0.88013443	0.37878649	NA	AC005517.3
ENSG00000242602	0.906751499	3.349424552	3.805582919	0.88013443	0.37878649	NA	CTD-2339M3.1
ENSG00000256731	0.906751499	3.349424552	3.805582919	0.88013443	0.37878649	NA	AL591069.1
ENSG00000264756	0.906751499	3.349424552	3.805582919	0.88013443	0.37878649	NA	RN7SL805P
ENSG00000266283	0.906751499	3.349424552	3.805582919	0.88013443	0.37878649	NA	RP11-627G18.1
ENSG00000266953	0.906751499	3.349424552	3.805582919	0.88013443	0.37878649	NA	RP11-618P17.4
ENSG00000184347	845.8160364	3.3489996	1.298330078	2.579467007	0.009895291	0.058095724	SLIT3
ENSG00000272801	17.96164741	3.347786778	1.3557713	2.469285769	0.013538305	0.07416199	RP1-170O19.23
ENSG00000271970	1.924399657	3.345267174	1.958793628	1.707820123	0.087669724	NA	RP3-337H4.10
ENSG00000115461	6757.645768	3.333791187	1.005985343	3.313956023	0.00091986	0.008839678	IGFBP5
ENSG00000214342	0.894760447	3.332052514	3.815394995	0.873317839	0.38248986	NA	ATP5F1P2
ENSG00000231317	0.894760447	3.332052514	3.815394995	0.873317839	0.38248986	NA	RP11-310H4.6
ENSG00000250392	0.894760447	3.332052514	3.815394995	0.873317839	0.38248986	NA	RP11-700N1.1
ENSG00000198768	61.75145991	3.329473358	1.155739949	2.880815327	0.00396648	0.028565343	APCDD1L
ENSG00000271826	1.898894836	3.326833989	1.955367083	1.701385902	0.088870547	NA	RP1-93I3.1
ENSG00000185614	239.1692923	3.326724895	0.761085949	4.371023927	1.24E-05	0.000213816	FAM212A
ENSG00000100065	209.785347	3.322451505	0.782817182	4.244224044	2.19E-05	0.000353495	CARD10
ENSG00000116711	348.1376701	3.321650511	0.701379985	4.735878674	2.18E-06	4.81E-05	PLA2G4A
ENSG00000143466	122.2536736	3.319440073	0.976268298	3.400130968	0.000673536	0.006780769	IKBKE
ENSG00000074660	64.90178759	3.318903085	0.625870757	5.302856935	1.14E-07	3.39E-06	SCARF1
ENSG00000223949	3.506284524	3.318408547	1.491409608	2.225014865	0.02608024	0.120769303	RP11-24J23.2
ENSG00000198108	129.9496596	3.313741195	0.615720591	5.381891143	7.37E-08	2.28E-06	CHSY3
ENSG00000150630	59.71353638	3.312319716	0.648237587	5.109731038	3.23E-07	8.85E-06	VEGFC
ENSG00000241684	8.780421621	3.31087132	1.118172889	2.960965475	0.003066763	0.023304126	ADAMTS9-AS2
ENSG00000142273	0.882008037	3.309069414	2.812525734	1.176547249	0.239376263	NA	CBLC
ENSG00000173698	31.45477144	3.304958486	0.936866973	3.527671035	0.000419233	0.004502957	GPR64
ENSG00000229017	3.549528763	3.302576426	3.247213713	1.017049297	0.309129978	0.605837281	RP11-439L18.3
ENSG00000135636	75.28558776	3.300439548	1.31010666	2.519214389	0.011761702	0.066865713	DYSF
ENSG00000148175	2369.713969	3.298745479	0.535385482	6.161439917	7.21E-10	3.28E-08	STOM
ENSG00000248406	5.288166716	3.297327161	1.834088559	1.797801499	0.07220847	0.251123881	CTD-3105H18.4
ENSG00000180806	99.31475019	3.296133666	1.177259726	2.799835578	0.005112864	0.035003203	HOXC9
ENSG00000120318	670.6813644	3.294708596	0.671724998	4.904847382	9.35E-07	2.28E-05	ARAP3
ENSG00000078596	150.79744	3.293389935	1.233194977	2.670615756	0.007571226	0.04729912	ITM2A
ENSG00000237836	6.92095852	3.29306831	2.233980085	1.474081319	0.140459698	0.386355357	PHKA2-AS1
ENSG00000127533	1.852191807	3.293026301	2.016083786	1.633377701	0.102389584	NA	F2RL3
ENSG00000234745	341.392047	3.291860038	0.779002907	4.225735243	2.38E-05	0.000379513	HLA-B
ENSG00000142089	3278.863638	3.291195409	0.748911948	4.394636	1.11E-05	0.000195004	IFITM3
ENSG00000226125	0.869255626	3.290046197	2.816780789	1.168016414	0.242800144	NA	AC098823.3
ENSG00000233860	0.869255626	3.290046197	2.816780789	1.168016414	0.242800144	NA	RP11-359D14.2
ENSG00000250045	0.869255626	3.290046197	2.816780789	1.168016414	0.242800144	NA	CBX3P3
ENSG00000154237	506.7417453	3.289509373	0.868717332	3.786628001	0.000152705	0.001904626	LRRK1
ENSG00000233705	12.1316432	3.288979785	1.341511834	2.451696438	0.014218456	0.076881914	SLC26A4-AS1
ENSG00000141293	8.63222239	3.288422673	1.869559735	1.758928913	0.078589584	0.266115347	SKAP1
ENSG00000121871	80.45646831	3.285766846	2.58154068	1.272792977	0.203091514	0.481417973	SLITRK3
ENSG00000146250	713.733432	3.285458397	1.358804348	2.417903947	0.015610197	0.08238372	PRSS35
ENSG00000257718	1.839439397	3.283741716	1.963090445	1.672740919	0.09437831	NA	RP11-396F22.1
ENSG00000110680	10.30065921	3.282093931	1.733375575	1.893469585	0.058295449	0.217353366	CALCA
ENSG00000235169	5.111667709	3.277360951	1.496159891	2.190515179	0.028486895	0.128982331	SMIM1
ENSG00000250309	3.424397003	3.276544559	1.585436761	2.066651058	0.038767046	0.162089825	CTC-345K18.2
ENSG00000167311	20.58774426	3.275993692	0.724430007	4.522167304	6.12E-06	0.000117749	ART5
ENSG00000170891	204.3205015	3.274863429	0.900990237	3.634737976	0.000278263	0.003162191	CYTL1
ENSG00000197665	0.857264575	3.274275765	3.933367597	0.83243574	0.405163036	NA	AC007952.6
ENSG00000140853	310.8056656	3.27365432	0.77423914	4.228221166	2.36E-05	0.000376187	NLRC5
ENSG00000124449	0.856503216	3.271998527	3.849843499	0.849904296	0.395378297	NA	IRGC
ENSG00000214922	0.856503216	3.271998527	3.849843499	0.849904296	0.395378297	NA	HLA-F-AS1
ENSG00000235079	0.856503216	3.271998527	3.849843499	0.849904296	0.395378297	NA	ZRANB2-AS1
ENSG00000237356	0.856503216	3.271998527	3.849843499	0.849904296	0.395378297	NA	AL163953.3
ENSG00000243250	0.856503216	3.271998527	3.849843499	0.849904296	0.395378297	NA	RPS6P16
ENSG00000257331	0.856503216	3.271998527	3.849843499	0.849904296	0.395378297	NA	RP11-478B9.3
ENSG00000258586	0.856503216	3.271998527	3.849843499	0.849904296	0.395378297	NA	RP5-1021I20.2
ENSG00000267135	0.856503216	3.271998527	3.849843499	0.849904296	0.395378297	NA	AD000091.3
ENSG00000159216	659.8289997	3.271526187	0.791900568	4.131233538	3.61E-05	0.00054604	RUNX1
ENSG00000167107	171.0626264	3.268545874	1.225650203	2.666785243	0.007658059	0.047743805	ACSF2
ENSG00000162510	17.08234916	3.266642539	0.815246454	4.006938667	6.15E-05	0.000865815	MATN1
ENSG00000233554	3.431945871	3.263297336	2.128037691	1.533477226	0.125158314	0.358918275	RP11-326F20.5
ENSG00000234754	1.833126281	3.261984985	2.150880548	1.516581192	0.129372457	NA	RP11-421L10.1
ENSG00000187054	3.418720946	3.25809147	2.081877611	1.564977429	0.117588202	0.34437812	TMPRSS11A
ENSG00000247287	6.897607913	3.257537027	3.063812071	1.063230039	0.287677643	0.58319384	RP11-902B17.1
ENSG00000137252	3.41412361	3.256921927	2.359558307	1.38031	0.167491217	0.430134851	HCRTR2
ENSG00000196411	3268.517768	3.256715747	0.758156809	4.295570133	1.74E-05	0.000286866	EPHB4
ENSG00000227220	0.844512164	3.254424148	2.896289443	1.12365294	0.261160288	NA	RP11-69I8.3
ENSG00000143226	16.8930422	3.252963734	0.906202869	3.589663909	0.000331105	0.003672767	FCGR2A
ENSG00000225449	1.8106942	3.242595092	2.103732332	1.541353452	0.123230786	NA	AC079776.7
ENSG00000116833	5.060407587	3.24172697	1.287473322	2.517898363	0.011805738	0.067044662	NR5A2
ENSG00000154227	3.39721786	3.240566124	1.578394315	2.053077671	0.040065045	0.166150497	CERS3
ENSG00000236349	1.776438703	3.236549743	2.044216087	1.583271829	0.113359521	NA	SUCLG2P2
ENSG00000256309	97.12431343	3.236447151	1.03886105	3.115380205	0.00183708	0.015449846	AC009469.1
ENSG00000140835	6.711896987	3.236138406	1.74509158	1.854423255	0.06367863	0.230697285	CHST4
ENSG00000249767	0.831759754	3.234873596	2.830771875	1.142753192	0.253141078	NA	ENPP7P10
ENSG00000176734	670.4948667	3.234756735	0.791305195	4.087875013	4.35E-05	0.000642424	TRIL
ENSG00000250957	8.230213795	3.23300303	2.251248084	1.436093628	0.150975701	0.403426873	RP11-248N22.1
ENSG00000170542	395.7297161	3.232626507	0.875923965	3.690533237	0.000223784	0.002641498	SERPINB9
ENSG00000253930	6.670250868	3.229759911	1.434831346	2.250968324	0.024387544	0.115209562	RP11-1149O23.2
ENSG00000230445	71.22964193	3.22584666	1.015789613	3.175703531	0.001494736	0.013086143	LRRC37A6P
ENSG00000205508	9.812216187	3.220339927	3.007964952	1.070604205	0.284347432	0.579517331	AC004878.5
ENSG00000172578	4.956627309	3.219977005	1.714279863	1.878326331	0.060336537	0.222264212	KLHL6
ENSG00000171017	31.38379248	3.218710746	1.05922025	3.03875492	0.00237558	0.019026919	LRRC8E
ENSG00000255337	3.331905786	3.218689704	1.568588268	2.051965943	0.040172972	0.166501063	RP11-315O6.1
ENSG00000142279	369.4074701	3.21824587	0.637106904	5.051343578	4.39E-07	1.16E-05	WTIP
ENSG00000225882	1.772436968	3.216911175	2.583077955	1.245379052	0.21299245	NA	RP3-410B11.1
ENSG00000102265	1886.332524	3.216624689	0.586155365	5.487665692	4.07E-08	1.32E-06	TIMP1
ENSG00000154258	85.90451622	3.214927048	1.00716176	3.192066236	0.001412589	0.012505398	ABCA9
ENSG00000232018	0.819768702	3.214071459	3.962114852	0.811200982	0.417250262	NA	AL132709.8
ENSG00000242352	0.819768702	3.214071459	3.962114852	0.811200982	0.417250262	NA	RP11-403I13.6
ENSG00000254400	0.819768702	3.214071459	3.962114852	0.811200982	0.417250262	NA	RP11-732A19.8
ENSG00000066813	1.774764381	3.213941648	3.557907861	0.903323463	0.366354248	NA	ACSM2B
ENSG00000135374	1.774764381	3.213941648	3.557907861	0.903323463	0.366354248	NA	ELF5
ENSG00000158488	1.774764381	3.213941648	3.557907861	0.903323463	0.366354248	NA	CD1E
ENSG00000205456	1.774764381	3.213941648	3.557907861	0.903323463	0.366354248	NA	TP53TG3D
ENSG00000226444	1.774764381	3.213941648	3.557907861	0.903323463	0.366354248	NA	ACTR3BP6
ENSG00000233570	1.774764381	3.213941648	3.557907861	0.903323463	0.366354248	NA	LINC00690
ENSG00000261501	1.774764381	3.213941648	3.557907861	0.903323463	0.366354248	NA	RP11-63B13.1
ENSG00000196159	1524.233129	3.212179289	0.282566488	11.36787066	6.04E-30	1.72E-27	FAT4
ENSG00000111885	865.0398665	3.210800088	0.67027602	4.79026549	1.67E-06	3.77E-05	MAN1A1
ENSG00000188060	51.0211977	3.208478149	0.545828467	5.878180311	4.15E-09	1.59E-07	RAB42
ENSG00000273471	11.51503889	3.208078972	1.492091087	2.150055717	0.031550808	0.139396731	RP13-1039J1.4
ENSG00000269636	1168.861919	3.207906794	1.262371616	2.541174686	0.011048071	0.063638913	AC010441.1
ENSG00000224577	4.943156876	3.205220213	1.486900123	2.155639214	0.031111848	0.13779948	AC017048.4
ENSG00000226237	11.58564594	3.205042804	1.099063895	2.916156938	0.003543722	0.026074809	RP11-276H19.1
ENSG00000257702	19.50510205	3.202795967	1.073996774	2.982128107	0.002862522	0.022106123	LBX2-AS1
ENSG00000227638	1.758134536	3.20225398	2.000140237	1.601014729	0.109373657	NA	HNRNPA1P14
ENSG00000226026	1.763229811	3.202237911	1.999095952	1.601843027	0.109190326	NA	RP11-57H12.3
ENSG00000254254	4.893321739	3.20104075	2.226438934	1.437740196	0.150507783	0.402760407	RP11-17A4.2
ENSG00000154646	133.0825832	3.197567594	0.816964237	3.913962754	9.08E-05	0.001213974	TMPRSS15
ENSG00000178997	3.292735592	3.197018206	2.274762874	1.405429217	0.159893684	0.418259519	EXD1
ENSG00000146122	1099.113202	3.196270155	0.787096912	4.060834323	4.89E-05	0.000712218	DAAM2
ENSG00000115607	0.807016292	3.192716458	3.962933779	0.805644665	0.420447764	NA	IL18RAP
ENSG00000168454	0.807016292	3.192716458	3.962933779	0.805644665	0.420447764	NA	TXNDC2
ENSG00000215878	0.807016292	3.192716458	3.962933779	0.805644665	0.420447764	NA	MARCKSL1P2
ENSG00000235661	0.807016292	3.192716458	3.962933779	0.805644665	0.420447764	NA	AC023085.1
ENSG00000249159	0.807016292	3.192716458	3.962933779	0.805644665	0.420447764	NA	RP11-480D4.2
ENSG00000260396	45.30155903	3.191672762	1.040448095	3.067594412	0.002157893	0.017580117	AC012065.7
ENSG00000166831	137.1821857	3.190683261	0.67984556	4.693247185	2.69E-06	5.79E-05	RBPMS2
ENSG00000222047	0.806254933	3.190334877	3.96302585	0.805024998	0.420805254	NA	C10orf55
ENSG00000250501	0.806254933	3.190334877	3.96302585	0.805024998	0.420805254	NA	RP11-98O2.1
ENSG00000254350	0.806254933	3.190334877	3.96302585	0.805024998	0.420805254	NA	RP11-542A14.1
ENSG00000137693	5218.48337	3.189640374	0.925452627	3.446573364	0.000567744	0.005856544	YAP1
ENSG00000100097	1909.257083	3.186706175	1.027916668	3.100160036	0.001934161	0.016102587	LGALS1
ENSG00000272221	6.526440161	3.186333672	1.402405796	2.272048277	0.023083595	0.110566172	XXbac-BPG181B23.7
ENSG00000050327	168.2884386	3.185493589	0.708451389	4.496418017	6.91E-06	0.000130581	ARHGEF5
ENSG00000175505	103.4497697	3.180340863	0.69858917	4.55251956	5.30E-06	0.000103461	CLCF1
ENSG00000111341	457.2254516	3.17984876	1.002620727	3.171537028	0.001516345	0.013242749	MGP
ENSG00000065717	1335.107286	3.179149103	0.410111673	7.751910787	9.05E-15	7.27E-13	TLE2
ENSG00000270482	1.72497258	3.174854957	2.584098831	1.228612048	0.219217296	NA	RP11-131L12.2
ENSG00000168065	1.732173234	3.174663472	2.779274103	1.142263539	0.253344492	NA	SLC22A11
ENSG00000259705	16.25270779	3.173573537	1.087322402	2.91870519	0.003514885	0.025923777	RP11-227D13.1
ENSG00000234817	0.794263882	3.171257566	3.912691211	0.810505454	0.417649732	NA	RP3-400B16.1
ENSG00000259336	0.794263882	3.171257566	3.912691211	0.810505454	0.417649732	NA	RP11-323I15.5
ENSG00000261603	0.794263882	3.171257566	3.912691211	0.810505454	0.417649732	NA	PRSS46
ENSG00000162763	3.208672262	3.17112474	1.784772536	1.776766885	0.075606602	0.259345828	LRRC52
ENSG00000255622	30.50946383	3.17098606	1.019148526	3.1114072	0.00186198	0.015610073	PCDHB17
ENSG00000105967	0.805798452	3.170348753	3.963804432	0.799824716	0.423812361	NA	TFEC
ENSG00000112462	0.805798452	3.170348753	3.963804432	0.799824716	0.423812361	NA	OR12D3
ENSG00000120094	0.805798452	3.170348753	3.963804432	0.799824716	0.423812361	NA	HOXB1
ENSG00000124203	0.805798452	3.170348753	3.963804432	0.799824716	0.423812361	NA	ZNF831
ENSG00000138813	0.805798452	3.170348753	3.963804432	0.799824716	0.423812361	NA	C4orf17
ENSG00000140678	0.805798452	3.170348753	3.963804432	0.799824716	0.423812361	NA	ITGAX
ENSG00000148513	0.805798452	3.170348753	3.963804432	0.799824716	0.423812361	NA	ANKRD30A
ENSG00000168122	0.805798452	3.170348753	3.963804432	0.799824716	0.423812361	NA	ZNF355P
ENSG00000169495	0.805798452	3.170348753	3.963804432	0.799824716	0.423812361	NA	HTRA4
ENSG00000172468	0.805798452	3.170348753	3.963804432	0.799824716	0.423812361	NA	HSFY1
ENSG00000173200	0.805798452	3.170348753	3.963804432	0.799824716	0.423812361	NA	PARP15
ENSG00000173769	0.805798452	3.170348753	3.963804432	0.799824716	0.423812361	NA	TOPAZ1
ENSG00000174572	0.805798452	3.170348753	3.963804432	0.799824716	0.423812361	NA	RP11-209A2.1
ENSG00000176566	0.805798452	3.170348753	3.963804432	0.799824716	0.423812361	NA	DCAF4L2
ENSG00000183169	0.805798452	3.170348753	3.963804432	0.799824716	0.423812361	NA	POM121L1P
ENSG00000185385	0.805798452	3.170348753	3.963804432	0.799824716	0.423812361	NA	OR7A17
ENSG00000186431	0.805798452	3.170348753	3.963804432	0.799824716	0.423812361	NA	FCAR
ENSG00000187999	0.805798452	3.170348753	3.963804432	0.799824716	0.423812361	NA	HNRNPA1P61
ENSG00000196350	0.805798452	3.170348753	3.963804432	0.799824716	0.423812361	NA	ZNF729
ENSG00000205396	0.805798452	3.170348753	3.963804432	0.799824716	0.423812361	NA	LINC00661
ENSG00000205494	0.805798452	3.170348753	3.963804432	0.799824716	0.423812361	NA	OR52A4
ENSG00000213343	0.805798452	3.170348753	3.963804432	0.799824716	0.423812361	NA	RP11-118B13.1
ENSG00000220154	0.805798452	3.170348753	3.963804432	0.799824716	0.423812361	NA	RP11-46B11.2
ENSG00000224308	0.805798452	3.170348753	3.963804432	0.799824716	0.423812361	NA	RP1-13P20.6
ENSG00000224494	0.805798452	3.170348753	3.963804432	0.799824716	0.423812361	NA	HNRNPA3P14
ENSG00000224783	0.805798452	3.170348753	3.963804432	0.799824716	0.423812361	NA	MIPEPP2
ENSG00000224846	0.805798452	3.170348753	3.963804432	0.799824716	0.423812361	NA	RP1-90J20.8
ENSG00000224907	0.805798452	3.170348753	3.963804432	0.799824716	0.423812361	NA	RP11-451M19.2
ENSG00000225178	0.805798452	3.170348753	3.963804432	0.799824716	0.423812361	NA	RPSAP56
ENSG00000225560	0.805798452	3.170348753	3.963804432	0.799824716	0.423812361	NA	FAM197Y8
ENSG00000226241	0.805798452	3.170348753	3.963804432	0.799824716	0.423812361	NA	LL0XNC01-221F2.2
ENSG00000226674	0.805798452	3.170348753	3.963804432	0.799824716	0.423812361	NA	TEX41
ENSG00000227308	0.805798452	3.170348753	3.963804432	0.799824716	0.423812361	NA	AC009502.4
ENSG00000228219	0.805798452	3.170348753	3.963804432	0.799824716	0.423812361	NA	NPM1P30
ENSG00000228308	0.805798452	3.170348753	3.963804432	0.799824716	0.423812361	NA	RP11-255G21.1
ENSG00000228376	0.805798452	3.170348753	3.963804432	0.799824716	0.423812361	NA	RP11-520B13.4
ENSG00000229676	0.805798452	3.170348753	3.963804432	0.799824716	0.423812361	NA	ZNF492
ENSG00000229840	0.805798452	3.170348753	3.963804432	0.799824716	0.423812361	NA	ISCA1P2
ENSG00000230313	0.805798452	3.170348753	3.963804432	0.799824716	0.423812361	NA	HCG24
ENSG00000231839	0.805798452	3.170348753	3.963804432	0.799824716	0.423812361	NA	AC073055.2
ENSG00000231971	0.805798452	3.170348753	3.963804432	0.799824716	0.423812361	NA	RP11-557H15.3
ENSG00000234257	0.805798452	3.170348753	3.963804432	0.799824716	0.423812361	NA	SOD2P1
ENSG00000235237	0.805798452	3.170348753	3.963804432	0.799824716	0.423812361	NA	RP1-151B14.6
ENSG00000235325	0.805798452	3.170348753	3.963804432	0.799824716	0.423812361	NA	AC009963.6
ENSG00000235334	0.805798452	3.170348753	3.963804432	0.799824716	0.423812361	NA	RP1-203C2.3
ENSG00000235535	0.805798452	3.170348753	3.963804432	0.799824716	0.423812361	NA	RP11-532N4.2
ENSG00000235582	0.805798452	3.170348753	3.963804432	0.799824716	0.423812361	NA	RP11-448G4.2
ENSG00000235881	0.805798452	3.170348753	3.963804432	0.799824716	0.423812361	NA	AC114776.3
ENSG00000236436	0.805798452	3.170348753	3.963804432	0.799824716	0.423812361	NA	AC012361.1
ENSG00000237746	0.805798452	3.170348753	3.963804432	0.799824716	0.423812361	NA	ZNF101P1
ENSG00000239374	0.805798452	3.170348753	3.963804432	0.799824716	0.423812361	NA	RP11-407P2.1
ENSG00000239948	0.805798452	3.170348753	3.963804432	0.799824716	0.423812361	NA	RN7SL368P
ENSG00000240566	0.805798452	3.170348753	3.963804432	0.799824716	0.423812361	NA	AC010153.3
ENSG00000241696	0.805798452	3.170348753	3.963804432	0.799824716	0.423812361	NA	RP11-420J11.2
ENSG00000242195	0.805798452	3.170348753	3.963804432	0.799824716	0.423812361	NA	SRRM1P2
ENSG00000242641	0.805798452	3.170348753	3.963804432	0.799824716	0.423812361	NA	LINC00971
ENSG00000244327	0.805798452	3.170348753	3.963804432	0.799824716	0.423812361	NA	RP11-383G6.3
ENSG00000248639	0.805798452	3.170348753	3.963804432	0.799824716	0.423812361	NA	RP11-642E20.2
ENSG00000248901	0.805798452	3.170348753	3.963804432	0.799824716	0.423812361	NA	AC008834.1
ENSG00000249085	0.805798452	3.170348753	3.963804432	0.799824716	0.423812361	NA	CTD-2631K10.1
ENSG00000249484	0.805798452	3.170348753	3.963804432	0.799824716	0.423812361	NA	AC091969.1
ENSG00000249860	0.805798452	3.170348753	3.963804432	0.799824716	0.423812361	NA	MTRNR2L5
ENSG00000250596	0.805798452	3.170348753	3.963804432	0.799824716	0.423812361	NA	RP11-440I14.2
ENSG00000253288	0.805798452	3.170348753	3.963804432	0.799824716	0.423812361	NA	RP11-238K6.1
ENSG00000253301	0.805798452	3.170348753	3.963804432	0.799824716	0.423812361	NA	RP11-513O17.2
ENSG00000254025	0.805798452	3.170348753	3.963804432	0.799824716	0.423812361	NA	RP11-119N19.1
ENSG00000254346	0.805798452	3.170348753	3.963804432	0.799824716	0.423812361	NA	MTND1P6
ENSG00000254403	0.805798452	3.170348753	3.963804432	0.799824716	0.423812361	NA	OR10Y1P
ENSG00000254811	0.805798452	3.170348753	3.963804432	0.799824716	0.423812361	NA	RP11-680E19.1
ENSG00000255648	0.805798452	3.170348753	3.963804432	0.799824716	0.423812361	NA	RP11-361I14.2
ENSG00000255892	0.805798452	3.170348753	3.963804432	0.799824716	0.423812361	NA	RP11-459D22.2
ENSG00000256314	0.805798452	3.170348753	3.963804432	0.799824716	0.423812361	NA	RP11-338E21.3
ENSG00000256994	0.805798452	3.170348753	3.963804432	0.799824716	0.423812361	NA	RP11-871F6.3
ENSG00000257504	0.805798452	3.170348753	3.963804432	0.799824716	0.423812361	NA	RP11-536C10.7
ENSG00000257510	0.805798452	3.170348753	3.963804432	0.799824716	0.423812361	NA	RP11-609L23.1
ENSG00000257813	0.805798452	3.170348753	3.963804432	0.799824716	0.423812361	NA	RP11-73B8.2
ENSG00000257904	0.805798452	3.170348753	3.963804432	0.799824716	0.423812361	NA	RP11-269C4.2
ENSG00000258233	0.805798452	3.170348753	3.963804432	0.799824716	0.423812361	NA	ARHGAP42P5
ENSG00000259380	0.805798452	3.170348753	3.963804432	0.799824716	0.423812361	NA	RP11-346D14.1
ENSG00000259393	0.805798452	3.170348753	3.963804432	0.799824716	0.423812361	NA	RP11-313H3.1
ENSG00000259435	0.805798452	3.170348753	3.963804432	0.799824716	0.423812361	NA	OR4N3P
ENSG00000260362	0.805798452	3.170348753	3.963804432	0.799824716	0.423812361	NA	RP11-297M9.1
ENSG00000260427	0.805798452	3.170348753	3.963804432	0.799824716	0.423812361	NA	RP11-488I20.5
ENSG00000260683	0.805798452	3.170348753	3.963804432	0.799824716	0.423812361	NA	CTD-2076M15.1
ENSG00000260759	0.805798452	3.170348753	3.963804432	0.799824716	0.423812361	NA	RP11-677O4.2
ENSG00000260913	0.805798452	3.170348753	3.963804432	0.799824716	0.423812361	NA	RP11-243E13.1
ENSG00000260975	0.805798452	3.170348753	3.963804432	0.799824716	0.423812361	NA	RP11-142G1.3
ENSG00000261076	0.805798452	3.170348753	3.963804432	0.799824716	0.423812361	NA	RP11-179B15.6
ENSG00000261436	0.805798452	3.170348753	3.963804432	0.799824716	0.423812361	NA	RP11-354I13.2
ENSG00000261437	0.805798452	3.170348753	3.963804432	0.799824716	0.423812361	NA	RP11-22C11.2
ENSG00000265000	0.805798452	3.170348753	3.963804432	0.799824716	0.423812361	NA	RP11-453A12.1
ENSG00000267824	0.805798452	3.170348753	3.963804432	0.799824716	0.423812361	NA	AC137056.1
ENSG00000267961	0.805798452	3.170348753	3.963804432	0.799824716	0.423812361	NA	OR10B1P
ENSG00000268149	0.805798452	3.170348753	3.963804432	0.799824716	0.423812361	NA	CTD-3193O13.13
ENSG00000270435	0.805798452	3.170348753	3.963804432	0.799824716	0.423812361	NA	RP11-304C12.4
ENSG00000271075	0.805798452	3.170348753	3.963804432	0.799824716	0.423812361	NA	RP11-589M4.4
ENSG00000228960	72.01176352	3.168309506	0.80742284	3.923978057	8.71E-05	0.001174869	OR2A9P
ENSG00000100092	627.2829479	3.164784717	0.731402215	4.327010023	1.51E-05	0.000253929	SH3BP1
ENSG00000146039	1.724516099	3.163391967	2.77862865	1.138472378	0.254923286	NA	SLC17A4
ENSG00000257660	1.712981528	3.163367352	1.965228827	1.609668711	0.107470199	NA	RP11-579D7.4
ENSG00000261662	33.66558865	3.163110884	0.759584772	4.164263163	3.12E-05	0.000481228	RP5-1042I8.7
ENSG00000092607	39.94426661	3.157801212	1.53754134	2.053799224	0.039995128	0.166021767	TBX15
ENSG00000145808	611.7746043	3.15606716	0.948237013	3.328352635	0.000873612	0.008452306	ADAMTS19
ENSG00000144649	77.9832469	3.155167547	0.993692289	3.175195765	0.001497354	0.013103692	FAM198A
ENSG00000133019	352.6530021	3.154621935	0.808727997	3.900720571	9.59E-05	0.001271986	CHRM3
ENSG00000225210	6.457212814	3.151369894	2.538359574	1.241498614	0.21442161	0.497302703	AL589743.1
ENSG00000197380	768.6649624	3.149563007	0.655956436	4.801481978	1.57E-06	3.59E-05	DACT3
ENSG00000112195	0.781511471	3.149305559	3.926536916	0.802056781	0.422520114	NA	TREML2
ENSG00000229498	0.781511471	3.149305559	3.926536916	0.802056781	0.422520114	NA	AC105053.3
ENSG00000253806	0.781511471	3.149305559	3.926536916	0.802056781	0.422520114	NA	CTD-2292P10.2
ENSG00000127324	12.75021779	3.145348136	1.554164505	2.023819311	0.042988747	0.174712354	TSPAN8
ENSG00000095587	235.1726875	3.143530561	1.095664926	2.869061961	0.004116911	0.029400806	TLL2
ENSG00000259921	3.180704456	3.1422232	1.588251772	1.978416303	0.047881762	0.188533886	AC022819.3
ENSG00000079308	1490.416693	3.142021631	0.782936171	4.013126161	5.99E-05	0.00084565	TNS1
ENSG00000169499	211.7593498	3.141759112	0.896954277	3.502697062	0.000460573	0.004873446	PLEKHA2
ENSG00000102575	25.12523572	3.141440622	0.756005249	4.155315889	3.25E-05	0.000498296	ACP5
ENSG00000223393	4.697566094	3.138804605	1.299557241	2.415287689	0.015722786	0.082752931	RP5-858B6.3
ENSG00000114698	255.7441064	3.127956267	1.183217371	2.643602387	0.008202895	0.050433753	PLSCR4
ENSG00000129757	1286.608322	3.126502798	0.873858314	3.57781433	0.000346479	0.003817531	CDKN1C
ENSG00000225422	4.633776738	3.126110913	1.600402441	1.953328009	0.050780741	0.196862955	RBMS1P1
ENSG00000170271	356.8461262	3.125451599	0.591728426	5.281902072	1.28E-07	3.76E-06	FAXDC2
ENSG00000204929	1.659949351	3.12425436	1.987695899	1.571796954	0.115997648	NA	AC074391.1
ENSG00000121743	9.375192065	3.124195903	1.217179207	2.566750964	0.010265631	0.059825878	GJA3
ENSG00000171451	797.7360849	3.122313838	0.825015016	3.78455395	0.000153985	0.001917219	DSEL
ENSG00000188730	35.5941727	3.121849484	1.5474462	2.017420369	0.043651663	0.176834371	VWC2
ENSG00000128709	203.253426	3.117990112	1.308187611	2.383442624	0.017151558	0.088591489	HOXD9
ENSG00000233203	1.669172541	3.117931773	2.682339612	1.162392621	0.245076019	NA	RP11-67L3.4
ENSG00000230661	1.674267816	3.117912388	2.680624449	1.163129132	0.244777114	NA	YY1P1
ENSG00000171502	565.8734201	3.114889767	1.150461501	2.707513257	0.006778936	0.043442565	COL24A1
ENSG00000266964	12.32573211	3.1070343	1.275790541	2.435379634	0.014876173	0.079412731	FXYD1
ENSG00000148737	965.7699633	3.105349247	0.629587876	4.932352364	8.12E-07	2.03E-05	TCF7L2
ENSG00000108381	0.768302579	3.105220032	3.966416509	0.782877952	0.433698786	NA	ASPA
ENSG00000205595	0.768302579	3.105220032	3.966416509	0.782877952	0.433698786	NA	AREGB
ENSG00000233435	0.768302579	3.105220032	3.966416509	0.782877952	0.433698786	NA	AGGF1P2
ENSG00000234557	0.768302579	3.105220032	3.966416509	0.782877952	0.433698786	NA	RP1-164F3.8
ENSG00000235912	0.768302579	3.105220032	3.966416509	0.782877952	0.433698786	NA	RP1-159A19.3
ENSG00000236027	0.768302579	3.105220032	3.966416509	0.782877952	0.433698786	NA	PATE3
ENSG00000240521	0.768302579	3.105220032	3.966416509	0.782877952	0.433698786	NA	RP11-680B3.2
ENSG00000242431	0.768302579	3.105220032	3.966416509	0.782877952	0.433698786	NA	RP11-731J8.1
ENSG00000251441	0.768302579	3.105220032	3.966416509	0.782877952	0.433698786	NA	RTEL1P1
ENSG00000262118	0.768302579	3.105220032	3.966416509	0.782877952	0.433698786	NA	RP11-433P17.3
ENSG00000262352	0.768302579	3.105220032	3.966416509	0.782877952	0.433698786	NA	AP005530.1
ENSG00000268520	0.768302579	3.105220032	3.966416509	0.782877952	0.433698786	NA	CTD-2616J11.10
ENSG00000170190	18.46701802	3.104555998	0.869895361	3.568884416	0.000358505	0.003935063	SLC16A5
ENSG00000253520	0.75600665	3.104368161	3.966451449	0.782656286	0.433828979	NA	RP11-798K23.5
ENSG00000261375	0.75600665	3.104368161	3.966451449	0.782656286	0.433828979	NA	RP11-632K20.6
ENSG00000253831	1.632894509	3.104214474	2.090006056	1.485265779	0.137473433	NA	ETV3L
ENSG00000137880	153.8108731	3.103695969	0.329681234	9.414233036	4.77E-21	6.78E-19	GCHFR
ENSG00000198848	1.635967248	3.099106816	3.583563749	0.864811409	0.387142308	NA	CES1
ENSG00000003137	452.6623874	3.096288395	0.591432937	5.235231588	1.65E-07	4.78E-06	CYP26B1
ENSG00000115935	835.7903031	3.093562649	0.931175072	3.322213771	0.000893062	0.008621648	WIPF1
ENSG00000250215	4.669696023	3.092060753	2.570221193	1.203032938	0.228963575	0.515506032	CIR1P2
ENSG00000105639	115.9305112	3.091133507	0.736330721	4.198023275	2.69E-05	0.000422439	JAK3
ENSG00000260740	1.625998732	3.089660457	2.769727858	1.115510482	0.264631729	NA	AC026471.6
ENSG00000174099	251.0408122	3.089110574	0.582868182	5.299844236	1.16E-07	3.43E-06	MSRB3
ENSG00000227060	3.069766861	3.088753927	1.618399921	1.908523281	0.056323617	0.212000387	LINC00629
ENSG00000134321	33.61519923	3.088736827	0.582545123	5.302141768	1.14E-07	3.39E-06	RSAD2
ENSG00000215863	1.646740459	3.08860399	2.167752734	1.424795338	0.15421637	NA	RP11-495P10.2
ENSG00000168938	118.242314	3.086892805	0.877110839	3.519387366	0.000432545	0.004620373	PPIC
ENSG00000222036	3.096381254	3.082110571	2.640252202	1.167354606	0.243067195	0.533040342	POTEG
ENSG00000083782	0.755550169	3.082036736	3.967374654	0.776845396	0.43724999	NA	EPYC
ENSG00000087128	0.755550169	3.082036736	3.967374654	0.776845396	0.43724999	NA	TMPRSS11E
ENSG00000124469	0.755550169	3.082036736	3.967374654	0.776845396	0.43724999	NA	CEACAM8
ENSG00000217896	0.755550169	3.082036736	3.967374654	0.776845396	0.43724999	NA	ZNF839P1
ENSG00000223715	0.755550169	3.082036736	3.967374654	0.776845396	0.43724999	NA	RP11-71G7.1
ENSG00000226553	0.755550169	3.082036736	3.967374654	0.776845396	0.43724999	NA	AC018735.1
ENSG00000230542	0.755550169	3.082036736	3.967374654	0.776845396	0.43724999	NA	LINC00102
ENSG00000237586	0.755550169	3.082036736	3.967374654	0.776845396	0.43724999	NA	RP11-383J24.2
ENSG00000238246	0.755550169	3.082036736	3.967374654	0.776845396	0.43724999	NA	RP11-575A19.2
ENSG00000241961	0.755550169	3.082036736	3.967374654	0.776845396	0.43724999	NA	RP11-7F18.1
ENSG00000254946	0.755550169	3.082036736	3.967374654	0.776845396	0.43724999	NA	RP11-531H8.1
ENSG00000259797	0.755550169	3.082036736	3.967374654	0.776845396	0.43724999	NA	RP11-96D1.3
ENSG00000266958	0.755550169	3.082036736	3.967374654	0.776845396	0.43724999	NA	AC006126.3
ENSG00000269136	0.755550169	3.082036736	3.967374654	0.776845396	0.43724999	NA	RP11-420K14.7
ENSG00000269866	0.755550169	3.082036736	3.967374654	0.776845396	0.43724999	NA	FKSG63
ENSG00000271142	0.755550169	3.082036736	3.967374654	0.776845396	0.43724999	NA	YWHAQP7
ENSG00000135736	400.6667887	3.080851213	0.769803093	4.002128908	6.28E-05	0.000882447	CCDC102A
ENSG00000182511	109.8068745	3.08056695	0.719983634	4.278662464	1.88E-05	0.000307411	FES
ENSG00000147883	48.51510563	3.079762217	1.123574433	2.741039779	0.006124509	0.040152486	CDKN2B
ENSG00000224594	1.636771943	3.077339258	2.166178245	1.420630673	0.155424156	NA	RPL29P19
ENSG00000143320	3028.457065	3.077042749	0.492063226	6.253348317	4.02E-10	1.91E-08	CRABP2
ENSG00000168306	75.56781267	3.072335514	1.217293401	2.523907146	0.011605858	0.066208892	ACOX2
ENSG00000143341	272.2393656	3.072187192	0.698666442	4.397215907	1.10E-05	0.000193178	HMCN1
ENSG00000157978	215.4517616	3.071845655	0.782463776	3.925863089	8.64E-05	0.001166866	LDLRAP1
ENSG00000248099	1.594637277	3.070924769	2.135200557	1.438237153	0.150366777	NA	INSL3
ENSG00000244586	6.099572985	3.06824896	2.241265453	1.368980616	0.171005334	0.435141035	WNT5A-AS1
ENSG00000265188	6.031795045	3.067838744	2.247534854	1.364979386	0.172259529	0.43669212	RP11-835E18.4
ENSG00000232133	4.505502336	3.066262584	1.581528334	1.938797123	0.052526047	0.201833484	IMPDH1P10
ENSG00000136378	836.6896201	3.061735833	0.77437382	3.953821469	7.69E-05	0.001059561	ADAMTS7
ENSG00000146285	37.4459805	3.06071253	1.257167848	2.434609297	0.014907877	0.07948262	SCML4
ENSG00000134250	5611.601011	3.0605361	0.775261369	3.94774746	7.89E-05	0.001081912	NOTCH2
ENSG00000127951	7.441267433	3.058746554	1.346893465	2.270963988	0.023149158	0.110805643	FGL2
ENSG00000142405	1.612028481	3.05603439	2.126732314	1.43696241	0.150728675	NA	NLRP12
ENSG00000163191	409.7400644	3.055781926	1.237931813	2.468457385	0.013569681	0.074238636	S100A11
ENSG00000166710	7876.540015	3.054334622	0.719642765	4.244237241	2.19E-05	0.000353495	B2M
ENSG00000152527	152.4403665	3.054299376	1.010600262	3.022262601	0.002508928	0.019863974	PLEKHH2
ENSG00000115297	598.1155893	3.05239761	1.50285363	2.031067797	0.042248118	0.172282436	TLX2
ENSG00000031081	685.8451569	3.050985598	0.9055623	3.369161458	0.000753972	0.007453507	ARHGAP31
ENSG00000258588	3.03414192	3.05007862	2.488446846	1.225695709	0.220313206	0.50502954	TRIM6-TRIM34
ENSG00000136732	1875.964081	3.048308234	0.858981897	3.548745608	0.000387071	0.004199758	GYPC
ENSG00000187942	17.95190319	3.047645967	0.840192458	3.627318881	0.00028638	0.003244065	LDLRAD2
ENSG00000173801	2241.536123	3.045208565	0.504957388	6.030624835	1.63E-09	6.86E-08	JUP
ENSG00000271811	25.46832932	3.044634435	1.796098817	1.695137487	0.090049342	0.289952417	RP1-79C4.4
ENSG00000249962	16.35855808	3.043810244	1.093211845	2.784282167	0.005364634	0.036296272	RP11-80H5.5
ENSG00000178412	1.594180796	3.043692593	2.066789902	1.472666665	0.140840939	NA	RP11-567M16.3
ENSG00000271361	2.963718538	3.03798935	1.6319853	1.861529849	0.062669389	0.227930416	HTATSF1P2
ENSG00000175658	0.730806707	3.037425013	3.969261552	0.765236801	0.444130549	NA	DRD5P2
ENSG00000241678	0.730806707	3.037425013	3.969261552	0.765236801	0.444130549	NA	RP11-732A19.1
ENSG00000244791	0.730806707	3.037425013	3.969261552	0.765236801	0.444130549	NA	RP11-65D17.1
ENSG00000248724	0.730806707	3.037425013	3.969261552	0.765236801	0.444130549	NA	NPHP3-AS1
ENSG00000248795	0.730806707	3.037425013	3.969261552	0.765236801	0.444130549	NA	RP11-173E2.1
ENSG00000265008	0.730806707	3.037425013	3.969261552	0.765236801	0.444130549	NA	RP11-53I6.3
ENSG00000266803	0.730806707	3.037425013	3.969261552	0.765236801	0.444130549	NA	RP1-77H15.1
ENSG00000224238	1.583739766	3.033267622	2.125128265	1.427333904	0.153483673	NA	WARS2-IT1
ENSG00000250133	1.559452785	3.031696975	2.615190118	1.159264466	0.246348401	NA	HOXC-AS2
ENSG00000183688	949.4429284	3.031335403	0.881726258	3.437955232	0.000586125	0.006025767	FAM101B
ENSG00000176971	403.0927221	3.029166125	0.891172466	3.399079573	0.00067613	0.006801397	FIBIN
ENSG00000235397	4.449289152	3.028803126	1.357856969	2.23057597	0.02570923	0.119653267	EPN2-AS1
ENSG00000186056	14.72289759	3.027036942	0.873750644	3.46441741	0.000531381	0.005526831	MATN1-AS1
ENSG00000111252	754.2116703	3.026816077	0.407645947	7.425110194	1.13E-13	8.18E-12	SH2B3
ENSG00000214944	400.2426624	3.024953082	1.128627716	2.680204499	0.00735772	0.046222237	ARHGEF28
ENSG00000204699	1.568219494	3.020450153	3.634792982	0.830982719	0.405983392	NA	UBTFL3
ENSG00000204705	1.568219494	3.020450153	3.634792982	0.830982719	0.405983392	NA	UBTFL5
ENSG00000224019	1.570530874	3.020442045	3.633500285	0.831276127	0.405817658	NA	RPL21P32
ENSG00000243885	1.573314768	3.020432287	3.631946869	0.831628985	0.405618396	NA	RP11-278L15.2
ENSG00000262165	2.929295405	3.018718855	1.760798705	1.714403155	0.08645471	0.282014576	RP11-81A22.5
ENSG00000238097	2.953293541	3.017358233	1.813183872	1.664121482	0.096088155	0.301642219	RP11-513G11.3
ENSG00000242593	2.940084649	3.017253322	2.744735641	1.099287405	0.271642724	0.565615513	RP5-921G16.1
ENSG00000064666	1663.648149	3.017022554	0.679568119	4.439617561	9.01E-06	0.000162939	CNN2
ENSG00000183876	45.14073507	3.01487652	1.022073742	2.949764187	0.003180166	0.023995079	ARSI
ENSG00000230955	2.885654054	3.014581771	2.399118841	1.256537075	0.208921313	0.490015025	RP11-109P14.10
ENSG00000099139	525.2028845	3.014497269	0.874261583	3.448049561	0.00056465	0.005835905	PCSK5
ENSG00000148677	5.898473465	3.012607523	1.746974077	1.724471795	0.084622706	0.27908789	ANKRD1
ENSG00000236453	2.942852511	3.009905454	2.098530047	1.434292284	0.151488871	0.404241673	AC003092.1
ENSG00000125538	0.718054296	3.008737208	3.026452293	0.994146584	0.320151509	NA	IL1B
ENSG00000165841	0.718054296	3.008737208	3.026452293	0.994146584	0.320151509	NA	CYP2C19
ENSG00000229863	0.718054296	3.008737208	3.026452293	0.994146584	0.320151509	NA	RP11-157F20.1
ENSG00000258648	0.718054296	3.008737208	3.026452293	0.994146584	0.320151509	NA	UBE2CP1
ENSG00000177469	3138.769572	3.007866957	0.965525784	3.115263214	0.001837808	0.01544989	PTRF
ENSG00000106571	1378.567314	3.005312936	0.922520813	3.257718301	0.001123118	0.010426933	GLI3
ENSG00000189184	1953.214253	3.004247647	0.824498906	3.643725448	0.00026872	0.003078315	PCDH18
ENSG00000187848	2.880264963	3.001548306	2.399964776	1.250663483	0.211057279	0.492931987	P2RX2
ENSG00000229931	13.04313738	2.999838546	0.941212838	3.1872053	0.001436548	0.012667199	RP1-151F17.1
ENSG00000269936	54.45351792	2.997785536	0.914942606	3.276473864	0.00105112	0.009865747	MIR145
ENSG00000196932	46.26835211	2.997143395	1.031840214	2.90465845	0.003676541	0.026821036	TMEM26
ENSG00000162777	2.902572744	2.99667378	1.988778641	1.506791011	0.131864234	0.371365998	DENND2D
ENSG00000197705	15.80667103	2.996180813	1.864068064	1.607334449	0.107981021	0.325896643	KLHL14
ENSG00000196083	768.9558671	2.995182712	1.054585242	2.840152311	0.0045092	0.031620671	IL1RAP
ENSG00000163430	6950.527913	2.994181525	0.622230079	4.812016693	1.49E-06	3.43E-05	FSTL1
ENSG00000204264	377.949976	2.99042406	0.9889973	3.023692844	0.002497098	0.019792331	PSMB8
ENSG00000248159	1.531180103	2.989185208	2.121727899	1.408844749	0.15888108	NA	HSPA8P11
ENSG00000134551	0.705301886	2.988712066	3.971388466	0.752560998	0.451713762	NA	PRH2
ENSG00000228242	0.705301886	2.988712066	3.971388466	0.752560998	0.451713762	NA	AC093495.4
ENSG00000243150	0.705301886	2.988712066	3.971388466	0.752560998	0.451713762	NA	RP11-538P18.2
ENSG00000249577	0.705301886	2.988712066	3.971388466	0.752560998	0.451713762	NA	CTD-2195M15.1
ENSG00000258363	0.705301886	2.988712066	3.971388466	0.752560998	0.451713762	NA	GRAMD4P4
ENSG00000267941	0.705301886	2.988712066	3.971388466	0.752560998	0.451713762	NA	AC008267.1
ENSG00000152894	2580.737428	2.985992698	0.607516656	4.915079561	8.87E-07	2.19E-05	PTPRK
ENSG00000074047	764.2161768	2.985018278	0.908044241	3.287304895	0.001011513	0.009573948	GLI2
ENSG00000069702	501.5113377	2.983679661	0.493795243	6.042341849	1.52E-09	6.42E-08	TGFBR3
ENSG00000238039	2.83923987	2.980831055	1.590786451	1.873809683	0.060956661	0.223720796	AF011889.2
ENSG00000175898	380.0545384	2.976573256	0.415404395	7.165483303	7.75E-13	5.16E-11	CTD-2369P2.2
ENSG00000005243	10.00874498	2.975750962	1.245870621	2.388491158	0.016917715	0.087701864	COPZ2
ENSG00000253864	8.467471326	2.972750214	1.110810257	2.676199825	0.007446223	0.046696523	AC131025.8
ENSG00000179750	39.99877354	2.969800508	1.010982442	2.937539155	0.003308284	0.024734773	APOBEC3B
ENSG00000101955	705.8776016	2.96907987	0.902050159	3.291479793	0.000996618	0.009449724	SRPX
ENSG00000259863	78.38651626	2.966794903	1.096426564	2.705876528	0.006812437	0.043565729	SH3RF3-AS1
ENSG00000214629	1.517971211	2.963071488	2.819811788	1.050804703	0.293348295	NA	RPSAP6
ENSG00000272112	1.517971211	2.963071488	2.819811788	1.050804703	0.293348295	NA	CTB-113P19.5
ENSG00000144407	27.18763247	2.961615786	1.910030182	1.550559679	0.121007241	0.350592622	PTH2R
ENSG00000261759	141.3488272	2.961324176	0.948706555	3.12143324	0.00179973	0.01520538	RP11-626G11.3
ENSG00000204583	2.80022128	2.960408222	1.749911095	1.691747787	0.090694073	0.291435747	LRCOL1
ENSG00000164920	63.10969936	2.953863522	1.225904751	2.409537544	0.015972753	0.083717768	OSR2
ENSG00000153976	328.2990448	2.953242457	0.792614994	3.72594826	0.000194582	0.002352727	HS3ST3A1
ENSG00000135046	1112.50302	2.95185167	1.213846458	2.431816357	0.015023322	0.07993845	ANXA1
ENSG00000110092	6553.064181	2.947815096	0.834155474	3.533891687	0.000409489	0.004407165	CCND1
ENSG00000087494	55.12777449	2.946807816	1.001288651	2.943015297	0.003250324	0.024377998	PTHLH
ENSG00000204381	477.1488165	2.946537424	0.590318691	4.991435079	5.99E-07	1.54E-05	LAYN
ENSG00000170689	97.77943578	2.946508818	2.397028618	1.229233892	0.218984125	0.503008608	HOXB9
ENSG00000126453	600.8356732	2.946241934	0.695482376	4.236256782	2.27E-05	0.000364069	BCL2L12
ENSG00000164294	1195.509136	2.9458736	1.031803217	2.855073092	0.004302693	0.030462664	GPX8
ENSG00000118495	738.8983441	2.945703728	0.574727847	5.125388899	2.97E-07	8.24E-06	PLAGL1
ENSG00000205231	0.680558424	2.941517864	3.048853463	0.964794766	0.334647618	NA	TTLL10-AS1
ENSG00000205890	0.680558424	2.941517864	3.048853463	0.964794766	0.334647618	NA	RP11-473M20.5
ENSG00000242737	0.680558424	2.941517864	3.048853463	0.964794766	0.334647618	NA	RP11-562A8.1
ENSG00000254088	0.680558424	2.941517864	3.048853463	0.964794766	0.334647618	NA	SLC2A3P4
ENSG00000104808	6.976903172	2.941253894	1.028316853	2.860260323	0.004232934	0.030020732	DHDH
ENSG00000267534	132.3711128	2.940659885	0.404101861	7.277026333	3.41E-13	2.35E-11	S1PR2
ENSG00000243071	1.498323024	2.937551674	2.721476855	1.079396163	0.280411161	NA	RP11-613M5.2
ENSG00000124212	803.4675204	2.936195581	0.79650989	3.686326585	0.000227514	0.00267223	PTGIS
ENSG00000069011	1974.454882	2.934526734	1.990802115	1.474042403	0.140470175	0.386355357	PITX1
ENSG00000104870	1188.01265	2.928357767	0.534814781	5.475461543	4.36E-08	1.41E-06	FCGRT
ENSG00000198354	33.01190887	2.926754255	1.183352261	2.473273894	0.013388149	0.07354699	DCAF12L2
ENSG00000258964	4.0811989	2.925672477	3.186346049	0.918190439	0.358519173	0.652406569	RP11-618G20.1
ENSG00000235997	11.09587459	2.925449579	1.066422196	2.743237707	0.006083663	0.039921467	AC109642.1
ENSG00000182612	16.54059823	2.924936866	1.023310647	2.85830786	0.00425907	0.030183841	TSPAN10
ENSG00000105889	81.09260137	2.923134116	0.840302475	3.478668934	0.000503911	0.005279689	STEAP1B
ENSG00000272823	1.461283633	2.922723754	2.114730741	1.382078435	0.166947619	NA	RP11-295M18.6
ENSG00000203446	2.780116611	2.922146679	1.592350777	1.835114927	0.066488663	0.237056673	AC004988.1
ENSG00000042493	125.5046332	2.921017873	0.841933482	3.46941645	0.00052159	0.005443557	CAPG
ENSG00000186854	31.68259536	2.920923433	0.994526023	2.937000507	0.003314036	0.024760183	TRABD2A
ENSG00000255471	12.40174915	2.920252904	0.887883392	3.289004986	0.001005422	0.009524749	RP11-736K20.5
ENSG00000106560	4.110592427	2.919030406	1.590250189	1.835579349	0.066419894	0.236969756	GIMAP2
ENSG00000259516	1.462044992	2.918787718	2.80437212	1.040799007	0.297968841	NA	ANP32AP1
ENSG00000173467	1.456949717	2.918776807	2.806432741	1.040030913	0.298325539	NA	AGR3
ENSG00000163631	9.669318964	2.918016852	1.036046985	2.816490848	0.004855143	0.033496562	ALB
ENSG00000161570	0.667806013	2.91717834	3.0568377	0.954312472	0.339925497	NA	CCL5
ENSG00000177418	0.667806013	2.91717834	3.0568377	0.954312472	0.339925497	NA	AC006001.1
ENSG00000225192	0.667806013	2.91717834	3.0568377	0.954312472	0.339925497	NA	ZNF33BP1
ENSG00000235090	1.480475338	2.917150446	2.286766987	1.275665804	0.202073682	NA	RPL7L1P3
ENSG00000237870	1.485570613	2.917118774	2.285426149	1.276400367	0.201814027	NA	AC073130.1
ENSG00000018408	3218.147614	2.913291484	0.830585495	3.507515484	0.000452312	0.004797923	WWTR1
ENSG00000151617	874.1279421	2.912407381	0.757966425	3.842396295	0.000121839	0.001574834	EDNRA
ENSG00000132517	1.472818203	2.911308638	2.723588036	1.068924007	0.285103913	NA	SLC52A1
ENSG00000188828	1.472818203	2.911308638	2.723588036	1.068924007	0.285103913	NA	GLRA4
ENSG00000067182	887.9481497	2.911281499	0.839647743	3.467265319	0.000525783	0.00548463	TNFRSF1A
ENSG00000169618	23.08411344	2.908590612	0.860466456	3.380248693	0.000724203	0.007195859	PROKR1
ENSG00000120738	3224.124369	2.908509837	0.946451386	3.073068392	0.002118699	0.01734685	EGR1
ENSG00000047648	228.2955862	2.908314713	0.892730934	3.257772976	0.001122902	0.010426933	ARHGAP6
ENSG00000250474	1.444197306	2.906350896	2.700484328	1.076233202	0.281822974	NA	WBP1LP2
ENSG00000104611	494.0382679	2.905612701	0.617709798	4.703847521	2.55E-06	5.54E-05	SH2D4A
ENSG00000144366	933.6359896	2.90504761	0.732263059	3.967218577	7.27E-05	0.001008254	GULP1
ENSG00000116962	2774.744864	2.905046578	0.841828227	3.450878081	0.000558766	0.005786289	NID1
ENSG00000091704	9.487304896	2.904886161	1.412825482	2.056082791	0.039774537	0.165353471	CPA1
ENSG00000065320	1088.065193	2.902099457	1.315435264	2.206189492	0.027370735	0.125202935	NTN1
ENSG00000227681	1.455731876	2.899480189	2.690432655	1.077700341	0.281167506	NA	RP11-307P5.1
ENSG00000198732	1037.088745	2.898503652	1.066610995	2.717489004	0.006577934	0.042409006	SMOC1
ENSG00000253944	2.734631422	2.896229534	2.439769462	1.187091477	0.23519154	0.52345615	RP11-156K13.1
ENSG00000162458	334.3914732	2.895332129	0.924057409	3.133281655	0.001728635	0.014725891	FBLIM1
ENSG00000237693	1.431444896	2.893606024	2.655582644	1.089631321	0.27587558	NA	IRGM
ENSG00000153347	0.655814962	2.89305496	3.975775951	0.727670521	0.4668153	NA	FAM81B
ENSG00000204021	0.655814962	2.89305496	3.975775951	0.727670521	0.4668153	NA	LIPK
ENSG00000231599	0.655814962	2.89305496	3.975775951	0.727670521	0.4668153	NA	LINC01037
ENSG00000232828	0.655814962	2.89305496	3.975775951	0.727670521	0.4668153	NA	AF196970.3
ENSG00000236528	0.655814962	2.89305496	3.975775951	0.727670521	0.4668153	NA	RP1-125I3.2
ENSG00000236675	0.655814962	2.89305496	3.975775951	0.727670521	0.4668153	NA	MTX1P1
ENSG00000242479	0.655814962	2.89305496	3.975775951	0.727670521	0.4668153	NA	RP11-383G6.4
ENSG00000254620	0.655814962	2.89305496	3.975775951	0.727670521	0.4668153	NA	RP5-907D15.3
ENSG00000256879	0.655814962	2.89305496	3.975775951	0.727670521	0.4668153	NA	RP11-284H19.1
ENSG00000259010	0.655814962	2.89305496	3.975775951	0.727670521	0.4668153	NA	RP11-973N13.2
ENSG00000111077	276.1288207	2.891995069	0.791561155	3.653533339	0.000258656	0.002980618	TENC1
ENSG00000233859	0.655053603	2.889872496	3.975926884	0.726842465	0.467322466	NA	ADH5P4
ENSG00000264743	0.655053603	2.889872496	3.975926884	0.726842465	0.467322466	NA	DPRXP4
ENSG00000267405	0.655053603	2.889872496	3.975926884	0.726842465	0.467322466	NA	CTC-296K1.4
ENSG00000267452	0.655053603	2.889872496	3.975926884	0.726842465	0.467322466	NA	RP11-1018N14.5
ENSG00000271989	0.655053603	2.889872496	3.975926884	0.726842465	0.467322466	NA	RP4-736L20.3
ENSG00000067798	243.4178409	2.88951323	0.773188962	3.737137195	0.000186127	0.002262025	NAV3
ENSG00000229334	44.55258519	2.888836198	0.926896964	3.116674572	0.001829034	0.015400376	AC046143.3
ENSG00000205730	1567.864763	2.886357898	0.582633244	4.953987655	7.27E-07	1.84E-05	ITPRIPL2
ENSG00000271079	5.349049541	2.882425056	1.231182097	2.341184999	0.019222639	0.096715603	CTAGE15
ENSG00000242477	1.448074741	2.879143219	2.191583942	1.313727101	0.188938057	NA	CTD-2161E19.1
ENSG00000134531	1536.855291	2.877626042	1.099340082	2.617594037	0.008855209	0.053562784	EMP1
ENSG00000162998	989.172455	2.876004036	1.319427172	2.179736856	0.029276973	0.131638493	FRZB
ENSG00000260604	14.87237622	2.873131806	1.374012254	2.091052535	0.036523355	0.155200636	RP1-140K8.5
ENSG00000173546	842.5860026	2.873094766	0.745667978	3.853048343	0.000116656	0.001514263	CSPG4
ENSG00000133121	471.81084	2.86881903	0.628085677	4.567560021	4.93E-06	9.72E-05	STARD13
ENSG00000204913	0.643062552	2.866681506	3.977036666	0.720808418	0.471027396	NA	LRRC3C
ENSG00000235189	0.643062552	2.866681506	3.977036666	0.720808418	0.471027396	NA	RP4-537K23.4
ENSG00000255000	0.643062552	2.866681506	3.977036666	0.720808418	0.471027396	NA	AC139103.1
ENSG00000263154	0.643062552	2.866681506	3.977036666	0.720808418	0.471027396	NA	RP11-1055B8.2
ENSG00000267298	1.43532233	2.86634007	2.190680865	1.308424297	0.190729436	NA	AC006116.19
ENSG00000272341	100.6102799	2.863744417	0.915185357	3.129141432	0.001753179	0.014873115	RP1-151F17.2
ENSG00000235128	1.417474645	2.859143796	2.693545691	1.061479598	0.288472	NA	AC013474.4
ENSG00000198734	1.419786025	2.859136358	2.692553319	1.061868056	0.288295589	NA	F5
ENSG00000084093	1987.960073	2.857870718	0.850290587	3.361051812	0.000776463	0.007643986	REST
ENSG00000136235	99.2470278	2.857741577	1.075561567	2.656976286	0.007884499	0.048825585	GPNMB
ENSG00000203506	5.346336076	2.855010349	1.332110952	2.143222639	0.032095225	0.141130425	RBMS3-AS2
ENSG00000109452	356.4535728	2.85093777	0.677857365	4.205807766	2.60E-05	0.000411178	INPP4B
ENSG00000184557	167.2888971	2.846847571	0.641055013	4.440878726	8.96E-06	0.000162262	SOCS3
ENSG00000259635	2.599533026	2.844789288	1.620869554	1.755100699	0.079242085	0.26760339	AC100830.3
ENSG00000186212	6.491452272	2.844279373	1.82518484	1.558351412	0.119149968	0.347095397	SOWAHB
ENSG00000181625	27.58216558	2.844165639	1.366195092	2.081815149	NA	NA	SLX1B
ENSG00000166856	1.410578868	2.842640836	2.164323315	1.313408591	0.189045304	NA	GPR182
ENSG00000242512	4.003564331	2.842196158	1.780090617	1.596658131	0.110341933	0.330545918	RP11-416O18.1
ENSG00000260578	22.32287714	2.841297621	1.326115477	2.142571797	0.032147498	0.141273003	CTD-2541J13.1
ENSG00000087253	179.4992289	2.840579255	0.32986864	8.611243717	7.23E-18	8.17E-16	LPCAT2
ENSG00000224448	0.630310141	2.839887288	3.978340848	0.713837099	0.475327917	NA	GS1-259H13.7
ENSG00000253194	0.630310141	2.839887288	3.978340848	0.713837099	0.475327917	NA	RP11-351A11.1
ENSG00000259151	0.630310141	2.839887288	3.978340848	0.713837099	0.475327917	NA	CAP2P1
ENSG00000214128	2.668738566	2.839221673	2.570080584	1.104720876	0.269280555	0.563057941	TMEM213
ENSG00000122359	1192.020723	2.837091656	0.584821003	4.851213688	1.23E-06	2.89E-05	ANXA11
ENSG00000256616	28.82718574	2.836837101	0.834598874	3.39904257	0.000676222	0.006801397	RP11-815J4.6
ENSG00000168542	9880.313878	2.8355649	1.001479108	2.831376987	0.004634806	0.032257825	COL3A1
ENSG00000171488	759.5118599	2.834992849	0.590082744	4.804398837	1.55E-06	3.54E-05	LRRC8C
ENSG00000137834	232.295107	2.834885211	0.761647773	3.722042278	0.000197618	0.002384031	SMAD6
ENSG00000162645	7.830776498	2.833667879	1.599717958	1.771354672	0.076501741	0.261492185	GBP2
ENSG00000169071	689.4356438	2.833224799	0.816436456	3.470233081	0.000520007	0.005432342	ROR2
ENSG00000075223	2789.34627	2.830307009	0.715911787	3.953429824	7.70E-05	0.001060613	SEMA3C
ENSG00000156869	50.99545562	2.83008926	0.882161765	3.208129588	0.001336013	0.011956363	FRRS1
ENSG00000158482	1.397826458	2.828940132	2.101578939	1.346102247	0.178269544	NA	SNX29P1
ENSG00000173421	1.397826458	2.828940132	2.101578939	1.346102247	0.178269544	NA	CCDC36
ENSG00000064012	129.037711	2.827866761	0.647094562	4.370098171	1.24E-05	0.00021455	CASP8
ENSG00000161055	2.583556272	2.826497716	2.48548925	1.137199735	0.255454798	0.546839729	SCGB3A1
ENSG00000160219	92.20557807	2.825773586	0.914263641	3.090764478	0.001996419	0.016523077	GAB3
ENSG00000019991	308.1948775	2.822369038	1.285168991	2.196107327	0.028084262	0.127510792	HGF
ENSG00000172680	1.380740131	2.821823843	2.734529098	1.031923136	0.302108127	NA	MOS
ENSG00000213002	121.4183387	2.820812869	3.728388087	0.756577053	NA	NA	AC120194.1
ENSG00000137070	902.010404	2.819390597	0.593011792	4.7543584	1.99E-06	4.41E-05	IL11RA
ENSG00000162745	532.6322222	2.81919036	1.058657625	2.662985929	0.007745065	0.048131659	OLFML2B
ENSG00000188833	1.379978773	2.81666694	2.1637564	1.301748635	0.193002328	NA	ENTPD8
ENSG00000267681	1.385074048	2.816653809	2.162276197	1.302633684	0.192699852	NA	CTD-3199J23.6
ENSG00000104901	16.8099673	2.813193095	1.043767835	2.695228767	0.007034032	0.044636029	DKKL1
ENSG00000220666	0.617557731	2.812653325	3.97969099	0.706751688	0.479720802	NA	RCC2P7
ENSG00000229116	0.617557731	2.812653325	3.97969099	0.706751688	0.479720802	NA	RP11-20J15.3
ENSG00000229190	0.617557731	2.812653325	3.97969099	0.706751688	0.479720802	NA	RP11-390B4.3
ENSG00000231742	0.617557731	2.812653325	3.97969099	0.706751688	0.479720802	NA	RP11-112L6.4
ENSG00000249685	0.617557731	2.812653325	3.97969099	0.706751688	0.479720802	NA	RP11-360F5.3
ENSG00000256433	0.617557731	2.812653325	3.97969099	0.706751688	0.479720802	NA	RP1-102E24.8
ENSG00000273291	0.617557731	2.812653325	3.97969099	0.706751688	0.479720802	NA	KRBOX1
ENSG00000149257	6355.669035	2.811283505	0.626923641	4.484251866	7.32E-06	0.000136335	SERPINH1
ENSG00000204520	34.79975534	2.808856907	0.709273417	3.960189174	7.49E-05	0.00103638	MICA
ENSG00000244405	1155.24306	2.807127849	0.820360969	3.421820339	0.000622034	0.006343024	ETV5
ENSG00000002079	1.367226362	2.80578869	2.698334475	1.039822423	0.29842241	NA	MYH16
ENSG00000111405	2.546516881	2.804839694	1.76895676	1.585589743	0.112832404	0.335251603	ENDOU
ENSG00000164438	7.641997384	2.803794957	1.718287111	1.63173834	0.10273462	0.31518568	TLX3
ENSG00000076258	9.012715339	2.801965736	0.923054612	3.03553625	0.002401084	0.019180822	FMO4
ENSG00000150760	2486.483723	2.800342263	0.76472385	3.661899997	0.000250352	0.002892726	DOCK1
ENSG00000233330	2.564364566	2.800168841	1.60885224	1.740476081	0.081775457	0.27279352	RP1-12G14.7
ENSG00000159403	80.47700214	2.797170766	0.584506246	4.78552759	1.71E-06	3.85E-05	C1R
ENSG00000106436	1.366769881	2.796999025	3.726148728	0.750640736	0.452868898	NA	MYL10
ENSG00000235731	1.366769881	2.796999025	3.726148728	0.750640736	0.452868898	NA	AC124997.1
ENSG00000258220	1.366769881	2.796999025	3.726148728	0.750640736	0.452868898	NA	RP11-38F22.1
ENSG00000261166	1.366769881	2.796999025	3.726148728	0.750640736	0.452868898	NA	RP11-775H9.3
ENSG00000224233	1.371865156	2.796975745	3.722675854	0.751334753	0.452451219	NA	OR2J4P
ENSG00000228467	1.371865156	2.796975745	3.722675854	0.751334753	0.452451219	NA	RP11-402N8.1
ENSG00000269282	1.371865156	2.796975745	3.722675854	0.751334753	0.452451219	NA	AC024257.1
ENSG00000165801	2187.051459	2.795038022	0.734260112	3.806604738	0.000140888	0.0017759	ARHGEF40
ENSG00000077782	4405.746856	2.793132464	0.641260691	4.355689507	1.33E-05	0.000227141	FGFR1
ENSG00000232788	1.355235311	2.792862705	2.099850812	1.330029109	0.183508681	NA	AC078883.3
ENSG00000135318	306.4198991	2.791744592	1.421248151	1.964290747	0.049496384	0.193358268	NT5E
ENSG00000147889	378.5233788	2.791348855	1.081210204	2.581689338	0.009831804	0.057802456	CDKN2A
ENSG00000244509	345.4121454	2.789345834	0.937277274	2.976009247	0.002920261	0.022406153	APOBEC3C
ENSG00000153250	3328.548049	2.788213874	0.467842518	5.959727398	2.53E-09	1.02E-07	RBMS1
ENSG00000153064	11.40834516	2.787614709	0.904472514	3.082033635	0.002055916	0.016904111	BANK1
ENSG00000104447	1424.993071	2.786754395	0.820897975	3.394763393	0.000686879	0.00689884	TRPS1
ENSG00000016490	0.60480532	2.784972718	3.981089108	0.69955046	0.48420809	NA	CLCA1
ENSG00000183729	0.60480532	2.784972718	3.981089108	0.69955046	0.48420809	NA	NPBWR1
ENSG00000187733	0.60480532	2.784972718	3.981089108	0.69955046	0.48420809	NA	AMY1C
ENSG00000226053	0.60480532	2.784972718	3.981089108	0.69955046	0.48420809	NA	RP5-1070A16.1
ENSG00000228187	0.60480532	2.784972718	3.981089108	0.69955046	0.48420809	NA	RP11-363H12.1
ENSG00000230358	0.60480532	2.784972718	3.981089108	0.69955046	0.48420809	NA	RP11-166O4.1
ENSG00000242696	0.60480532	2.784972718	3.981089108	0.69955046	0.48420809	NA	RN7SL40P
ENSG00000243480	0.60480532	2.784972718	3.981089108	0.69955046	0.48420809	NA	AMY2A
ENSG00000245729	0.60480532	2.784972718	3.981089108	0.69955046	0.48420809	NA	RP11-480D4.1
ENSG00000255521	0.60480532	2.784972718	3.981089108	0.69955046	0.48420809	NA	RP4-607I7.1
ENSG00000261303	0.60480532	2.784972718	3.981089108	0.69955046	0.48420809	NA	RP11-160C18.2
ENSG00000265818	0.60480532	2.784972718	3.981089108	0.69955046	0.48420809	NA	EEF1E1-BLOC1S5
ENSG00000267227	0.60480532	2.784972718	3.981089108	0.69955046	0.48420809	NA	RP11-640I15.2
ENSG00000259689	3.863897571	2.781827168	2.603415882	1.068529691	0.285281645	0.580403533	ABCB10P1
ENSG00000139263	1373.564479	2.781716446	0.812821233	3.422297958	0.000620942	0.006335354	LRIG3
ENSG00000121552	1.348339534	2.781376923	2.839513382	0.979525908	0.327320194	NA	CSTA
ENSG00000235688	20.22450016	2.780198507	0.595370782	4.669692551	3.02E-06	6.38E-05	AC116614.1
ENSG00000257839	1.347578175	2.779810882	2.097029381	1.325594628	0.184974007	NA	RP11-290L1.2
ENSG00000242574	3.748571662	2.777684938	2.354238858	1.179865385	0.238053759	0.526807121	HLA-DMB
ENSG00000121005	1161.095184	2.776481759	0.612935671	4.529809392	5.90E-06	0.00011429	CRISPLD1
ENSG00000241155	3.725502522	2.774688825	1.672104547	1.659399127	0.097035392	0.303544789	ARHGAP31-AS1
ENSG00000152104	1410.750611	2.773444339	0.723104797	3.83546666	0.000125326	0.001614423	PTPN14
ENSG00000271204	11.36088265	2.773027281	0.949483104	2.920565168	0.003493971	0.02580656	RP11-138A9.1
ENSG00000122543	1.332803229	2.768558793	2.28267509	1.212857145	0.225184443	NA	OCM
ENSG00000214381	2.539496804	2.766872482	2.779268611	0.995539787	0.319473803	0.615683784	LINC00488
ENSG00000118508	434.6602203	2.761662269	0.770130899	3.585964764	0.000335834	0.003719435	RAB32
ENSG00000258791	2.542280698	2.759898839	3.394247237	0.813110727	0.416154577	0.702962478	LINC00520
ENSG00000136842	314.7259196	2.758821675	1.170367448	2.357226936	0.018411991	0.093562885	TMOD1
ENSG00000136205	4188.281713	2.756655002	1.119035525	2.463420456	0.013761843	0.075001692	TNS3
ENSG00000122870	820.1505281	2.75593794	0.278358946	9.900662354	4.14E-23	7.55E-21	BICC1
ENSG00000118322	1.322834713	2.755575788	2.184628581	1.261347495	0.207183676	NA	ATP10B
ENSG00000116132	1123.879769	2.754796699	1.097039614	2.511118708	0.012034922	0.068034892	PRRX1
ENSG00000205277	3.69262941	2.754095389	1.482086098	1.858256003	0.063132669	0.229380955	MUC12
ENSG00000115844	879.6275642	2.753921115	1.042767249	2.640973926	0.008266808	0.05069613	DLX2
ENSG00000204446	8.697528203	2.75163642	1.235915626	2.22639504	0.025987732	0.120502942	C9orf170
ENSG00000142173	9118.811076	2.750834473	1.159244523	2.37295447	0.017646439	0.090425825	COL6A2
ENSG00000009765	0.604348839	2.750684837	3.982857783	0.690630946	0.489797495	NA	IYD
ENSG00000068781	0.604348839	2.750684837	3.982857783	0.690630946	0.489797495	NA	STON1-GTF2A1L
ENSG00000072694	0.604348839	2.750684837	3.982857783	0.690630946	0.489797495	NA	FCGR2B
ENSG00000117091	0.604348839	2.750684837	3.982857783	0.690630946	0.489797495	NA	CD48
ENSG00000124256	0.604348839	2.750684837	3.982857783	0.690630946	0.489797495	NA	ZBP1
ENSG00000131068	0.604348839	2.750684837	3.982857783	0.690630946	0.489797495	NA	DEFB118
ENSG00000132911	0.604348839	2.750684837	3.982857783	0.690630946	0.489797495	NA	NMUR2
ENSG00000134588	0.604348839	2.750684837	3.982857783	0.690630946	0.489797495	NA	USP26
ENSG00000134757	0.604348839	2.750684837	3.982857783	0.690630946	0.489797495	NA	DSG3
ENSG00000151418	0.604348839	2.750684837	3.982857783	0.690630946	0.489797495	NA	ATP6V1G3
ENSG00000153684	0.604348839	2.750684837	3.982857783	0.690630946	0.489797495	NA	GOLGA8F
ENSG00000165685	0.604348839	2.750684837	3.982857783	0.690630946	0.489797495	NA	TMEM52B
ENSG00000167414	0.604348839	2.750684837	3.982857783	0.690630946	0.489797495	NA	GNG8
ENSG00000168930	0.604348839	2.750684837	3.982857783	0.690630946	0.489797495	NA	TRIM49
ENSG00000173966	0.604348839	2.750684837	3.982857783	0.690630946	0.489797495	NA	RP11-18M17.1
ENSG00000176754	0.604348839	2.750684837	3.982857783	0.690630946	0.489797495	NA	LINC00303
ENSG00000178193	0.604348839	2.750684837	3.982857783	0.690630946	0.489797495	NA	RP4-682C21.5
ENSG00000183629	0.604348839	2.750684837	3.982857783	0.690630946	0.489797495	NA	GOLGA8G
ENSG00000185467	0.604348839	2.750684837	3.982857783	0.690630946	0.489797495	NA	KPNA7
ENSG00000186244	0.604348839	2.750684837	3.982857783	0.690630946	0.489797495	NA	RP11-1079K10.1
ENSG00000187172	0.604348839	2.750684837	3.982857783	0.690630946	0.489797495	NA	BAGE2
ENSG00000187612	0.604348839	2.750684837	3.982857783	0.690630946	0.489797495	NA	OR5W2
ENSG00000187871	0.604348839	2.750684837	3.982857783	0.690630946	0.489797495	NA	GFRAL
ENSG00000188831	0.604348839	2.750684837	3.982857783	0.690630946	0.489797495	NA	DPPA3P2
ENSG00000189430	0.604348839	2.750684837	3.982857783	0.690630946	0.489797495	NA	NCR1
ENSG00000196933	0.604348839	2.750684837	3.982857783	0.690630946	0.489797495	NA	RPS26P11
ENSG00000203262	0.604348839	2.750684837	3.982857783	0.690630946	0.489797495	NA	RP5-961K14.2
ENSG00000203363	0.604348839	2.750684837	3.982857783	0.690630946	0.489797495	NA	AC012454.4
ENSG00000204684	0.604348839	2.750684837	3.982857783	0.690630946	0.489797495	NA	RP5-1004I9.1
ENSG00000205301	0.604348839	2.750684837	3.982857783	0.690630946	0.489797495	NA	RP11-542P2.1
ENSG00000205628	0.604348839	2.750684837	3.982857783	0.690630946	0.489797495	NA	GS1-179L18.1
ENSG00000206260	0.604348839	2.750684837	3.982857783	0.690630946	0.489797495	NA	PRR23A
ENSG00000213727	0.604348839	2.750684837	3.982857783	0.690630946	0.489797495	NA	LA16c-60G3.7
ENSG00000215070	0.604348839	2.750684837	3.982857783	0.690630946	0.489797495	NA	XRCC6P5
ENSG00000215533	0.604348839	2.750684837	3.982857783	0.690630946	0.489797495	NA	LINC00189
ENSG00000217067	0.604348839	2.750684837	3.982857783	0.690630946	0.489797495	NA	RP11-448N11.2
ENSG00000217680	0.604348839	2.750684837	3.982857783	0.690630946	0.489797495	NA	RP11-415D17.1
ENSG00000218766	0.604348839	2.750684837	3.982857783	0.690630946	0.489797495	NA	RP11-207F8.1
ENSG00000219361	0.604348839	2.750684837	3.982857783	0.690630946	0.489797495	NA	RP11-250B2.2
ENSG00000219666	0.604348839	2.750684837	3.982857783	0.690630946	0.489797495	NA	RP11-174C7.1
ENSG00000224144	0.604348839	2.750684837	3.982857783	0.690630946	0.489797495	NA	ASH2LP1
ENSG00000224465	0.604348839	2.750684837	3.982857783	0.690630946	0.489797495	NA	SOCS2P2
ENSG00000224503	0.604348839	2.750684837	3.982857783	0.690630946	0.489797495	NA	AC104438.1
ENSG00000224551	0.604348839	2.750684837	3.982857783	0.690630946	0.489797495	NA	HMGB3P21
ENSG00000224826	0.604348839	2.750684837	3.982857783	0.690630946	0.489797495	NA	AC019109.1
ENSG00000224916	0.604348839	2.750684837	3.982857783	0.690630946	0.489797495	NA	APOC4-APOC2
ENSG00000225564	0.604348839	2.750684837	3.982857783	0.690630946	0.489797495	NA	RP11-341A22.2
ENSG00000225581	0.604348839	2.750684837	3.982857783	0.690630946	0.489797495	NA	TRIM53AP
ENSG00000225796	0.604348839	2.750684837	3.982857783	0.690630946	0.489797495	NA	MTND4P23
ENSG00000225899	0.604348839	2.750684837	3.982857783	0.690630946	0.489797495	NA	FRG2B
ENSG00000226243	0.604348839	2.750684837	3.982857783	0.690630946	0.489797495	NA	RPL37AP1
ENSG00000226440	0.604348839	2.750684837	3.982857783	0.690630946	0.489797495	NA	RP11-506B6.6
ENSG00000226481	0.604348839	2.750684837	3.982857783	0.690630946	0.489797495	NA	ACTR3BP2
ENSG00000226624	0.604348839	2.750684837	3.982857783	0.690630946	0.489797495	NA	CTA-351J1.1
ENSG00000226773	0.604348839	2.750684837	3.982857783	0.690630946	0.489797495	NA	RP4-775D17.1
ENSG00000226783	0.604348839	2.750684837	3.982857783	0.690630946	0.489797495	NA	TLK1P1
ENSG00000227038	0.604348839	2.750684837	3.982857783	0.690630946	0.489797495	NA	AC005077.12
ENSG00000227363	0.604348839	2.750684837	3.982857783	0.690630946	0.489797495	NA	AC019172.2
ENSG00000227463	0.604348839	2.750684837	3.982857783	0.690630946	0.489797495	NA	RP11-158D2.2
ENSG00000228212	0.604348839	2.750684837	3.982857783	0.690630946	0.489797495	NA	OFD1P17
ENSG00000228358	0.604348839	2.750684837	3.982857783	0.690630946	0.489797495	NA	AC113617.1
ENSG00000228484	0.604348839	2.750684837	3.982857783	0.690630946	0.489797495	NA	RP11-106M7.1
ENSG00000228611	0.604348839	2.750684837	3.982857783	0.690630946	0.489797495	NA	HNF4GP1
ENSG00000228677	0.604348839	2.750684837	3.982857783	0.690630946	0.489797495	NA	TTC3-AS1
ENSG00000228770	0.604348839	2.750684837	3.982857783	0.690630946	0.489797495	NA	AC007327.6
ENSG00000228851	0.604348839	2.750684837	3.982857783	0.690630946	0.489797495	NA	RP11-1217F2.10
ENSG00000228862	0.604348839	2.750684837	3.982857783	0.690630946	0.489797495	NA	RP11-91I20.3
ENSG00000229551	0.604348839	2.750684837	3.982857783	0.690630946	0.489797495	NA	GAPDHP17
ENSG00000229696	0.604348839	2.750684837	3.982857783	0.690630946	0.489797495	NA	KARSP1
ENSG00000229717	0.604348839	2.750684837	3.982857783	0.690630946	0.489797495	NA	RP11-556N4.1
ENSG00000229775	0.604348839	2.750684837	3.982857783	0.690630946	0.489797495	NA	RP11-298H24.1
ENSG00000230448	0.604348839	2.750684837	3.982857783	0.690630946	0.489797495	NA	LINC00276
ENSG00000230519	0.604348839	2.750684837	3.982857783	0.690630946	0.489797495	NA	RP11-1060J15.5
ENSG00000230552	0.604348839	2.750684837	3.982857783	0.690630946	0.489797495	NA	AC092162.1
ENSG00000230604	0.604348839	2.750684837	3.982857783	0.690630946	0.489797495	NA	TSEN15P2
ENSG00000231035	0.604348839	2.750684837	3.982857783	0.690630946	0.489797495	NA	RPL7L1P9
ENSG00000231140	0.604348839	2.750684837	3.982857783	0.690630946	0.489797495	NA	RP11-347J14.7
ENSG00000231169	0.604348839	2.750684837	3.982857783	0.690630946	0.489797495	NA	EEF1B2P1
ENSG00000231887	0.604348839	2.750684837	3.982857783	0.690630946	0.489797495	NA	PRH1
ENSG00000232361	0.604348839	2.750684837	3.982857783	0.690630946	0.489797495	NA	RP11-632K21.3
ENSG00000232436	0.604348839	2.750684837	3.982857783	0.690630946	0.489797495	NA	RP11-103C3.1
ENSG00000233167	0.604348839	2.750684837	3.982857783	0.690630946	0.489797495	NA	EEF1A1P26
ENSG00000233358	0.604348839	2.750684837	3.982857783	0.690630946	0.489797495	NA	RP1-209A6.1
ENSG00000233539	0.604348839	2.750684837	3.982857783	0.690630946	0.489797495	NA	AC011294.3
ENSG00000233973	0.604348839	2.750684837	3.982857783	0.690630946	0.489797495	NA	RP4-598G3.1
ENSG00000234148	0.604348839	2.750684837	3.982857783	0.690630946	0.489797495	NA	RP11-395L14.3
ENSG00000234777	0.604348839	2.750684837	3.982857783	0.690630946	0.489797495	NA	RP11-125D12.2
ENSG00000235097	0.604348839	2.750684837	3.982857783	0.690630946	0.489797495	NA	LINC00330
ENSG00000236253	0.604348839	2.750684837	3.982857783	0.690630946	0.489797495	NA	SLC25A3P1
ENSG00000236523	0.604348839	2.750684837	3.982857783	0.690630946	0.489797495	NA	NPM1P40
ENSG00000236795	0.604348839	2.750684837	3.982857783	0.690630946	0.489797495	NA	AC006004.1
ENSG00000237109	0.604348839	2.750684837	3.982857783	0.690630946	0.489797495	NA	RPL21P111
ENSG00000237324	0.604348839	2.750684837	3.982857783	0.690630946	0.489797495	NA	RP11-439H8.4
ENSG00000237353	0.604348839	2.750684837	3.982857783	0.690630946	0.489797495	NA	PATE4
ENSG00000237381	0.604348839	2.750684837	3.982857783	0.690630946	0.489797495	NA	RP3-455H14.1
ENSG00000237387	0.604348839	2.750684837	3.982857783	0.690630946	0.489797495	NA	CTA-407F11.7
ENSG00000237551	0.604348839	2.750684837	3.982857783	0.690630946	0.489797495	NA	AC096775.2
ENSG00000237593	0.604348839	2.750684837	3.982857783	0.690630946	0.489797495	NA	RP11-317B3.2
ENSG00000237747	0.604348839	2.750684837	3.982857783	0.690630946	0.489797495	NA	RP11-65B23.3
ENSG00000238059	0.604348839	2.750684837	3.982857783	0.690630946	0.489797495	NA	RP11-704J17.2
ENSG00000239201	0.604348839	2.750684837	3.982857783	0.690630946	0.489797495	NA	RPL21P106
ENSG00000239736	0.604348839	2.750684837	3.982857783	0.690630946	0.489797495	NA	CEACAMP3
ENSG00000239856	0.604348839	2.750684837	3.982857783	0.690630946	0.489797495	NA	RN7SL225P
ENSG00000240708	0.604348839	2.750684837	3.982857783	0.690630946	0.489797495	NA	RP11-64C1.1
ENSG00000241059	0.604348839	2.750684837	3.982857783	0.690630946	0.489797495	NA	CTD-2061E19.6
ENSG00000242960	0.604348839	2.750684837	3.982857783	0.690630946	0.489797495	NA	FTH1P23
ENSG00000243154	0.604348839	2.750684837	3.982857783	0.690630946	0.489797495	NA	CTD-2501O3.2
ENSG00000243227	0.604348839	2.750684837	3.982857783	0.690630946	0.489797495	NA	RN7SL55P
ENSG00000243314	0.604348839	2.750684837	3.982857783	0.690630946	0.489797495	NA	RP11-538P18.1
ENSG00000243663	0.604348839	2.750684837	3.982857783	0.690630946	0.489797495	NA	RPS4XP14
ENSG00000244413	0.604348839	2.750684837	3.982857783	0.690630946	0.489797495	NA	RP11-1057B8.1
ENSG00000244582	0.604348839	2.750684837	3.982857783	0.690630946	0.489797495	NA	RPL21P120
ENSG00000248188	0.604348839	2.750684837	3.982857783	0.690630946	0.489797495	NA	RP11-442P12.2
ENSG00000248319	0.604348839	2.750684837	3.982857783	0.690630946	0.489797495	NA	RP11-205M3.3
ENSG00000248378	0.604348839	2.750684837	3.982857783	0.690630946	0.489797495	NA	RP11-5N11.5
ENSG00000248710	0.604348839	2.750684837	3.982857783	0.690630946	0.489797495	NA	RP11-432B6.3
ENSG00000249213	0.604348839	2.750684837	3.982857783	0.690630946	0.489797495	NA	RP11-98P2.1
ENSG00000249501	0.604348839	2.750684837	3.982857783	0.690630946	0.489797495	NA	USP9YP2
ENSG00000249797	0.604348839	2.750684837	3.982857783	0.690630946	0.489797495	NA	CTD-3179P9.1
ENSG00000249971	0.604348839	2.750684837	3.982857783	0.690630946	0.489797495	NA	RP11-256P1.1
ENSG00000250328	0.604348839	2.750684837	3.982857783	0.690630946	0.489797495	NA	CTC-210G5.1
ENSG00000250563	0.604348839	2.750684837	3.982857783	0.690630946	0.489797495	NA	KNOP1P5
ENSG00000250775	0.604348839	2.750684837	3.982857783	0.690630946	0.489797495	NA	RP11-12K22.1
ENSG00000250822	0.604348839	2.750684837	3.982857783	0.690630946	0.489797495	NA	CTD-2139B15.4
ENSG00000251178	0.604348839	2.750684837	3.982857783	0.690630946	0.489797495	NA	OR7E21P
ENSG00000253125	0.604348839	2.750684837	3.982857783	0.690630946	0.489797495	NA	RP11-459E5.1
ENSG00000253279	0.604348839	2.750684837	3.982857783	0.690630946	0.489797495	NA	FAM183CP
ENSG00000253311	0.604348839	2.750684837	3.982857783	0.690630946	0.489797495	NA	AC011343.1
ENSG00000253376	0.604348839	2.750684837	3.982857783	0.690630946	0.489797495	NA	RP11-44D19.1
ENSG00000253404	0.604348839	2.750684837	3.982857783	0.690630946	0.489797495	NA	AC034243.1
ENSG00000253614	0.604348839	2.750684837	3.982857783	0.690630946	0.489797495	NA	RP11-513O17.3
ENSG00000253803	0.604348839	2.750684837	3.982857783	0.690630946	0.489797495	NA	RP11-101E19.7
ENSG00000254417	0.604348839	2.750684837	3.982857783	0.690630946	0.489797495	NA	ANO1-AS2
ENSG00000254791	0.604348839	2.750684837	3.982857783	0.690630946	0.489797495	NA	FAR1-IT1
ENSG00000254859	0.604348839	2.750684837	3.982857783	0.690630946	0.489797495	NA	RP11-661A12.5
ENSG00000255003	0.604348839	2.750684837	3.982857783	0.690630946	0.489797495	NA	CTD-2240G15.1
ENSG00000255015	0.604348839	2.750684837	3.982857783	0.690630946	0.489797495	NA	RP11-716H6.1
ENSG00000255047	0.604348839	2.750684837	3.982857783	0.690630946	0.489797495	NA	HNRNPRP2
ENSG00000257658	0.604348839	2.750684837	3.982857783	0.690630946	0.489797495	NA	RP3-521E19.3
ENSG00000257746	0.604348839	2.750684837	3.982857783	0.690630946	0.489797495	NA	RP11-202G11.2
ENSG00000257758	0.604348839	2.750684837	3.982857783	0.690630946	0.489797495	NA	KRT18P20
ENSG00000257879	0.604348839	2.750684837	3.982857783	0.690630946	0.489797495	NA	RP11-90C1.1
ENSG00000258034	0.604348839	2.750684837	3.982857783	0.690630946	0.489797495	NA	RP11-493P1.2
ENSG00000258275	0.604348839	2.750684837	3.982857783	0.690630946	0.489797495	NA	OR7K1P
ENSG00000258779	0.604348839	2.750684837	3.982857783	0.690630946	0.489797495	NA	RP11-140I24.1
ENSG00000259245	0.604348839	2.750684837	3.982857783	0.690630946	0.489797495	NA	RP11-684B21.1
ENSG00000259447	0.604348839	2.750684837	3.982857783	0.690630946	0.489797495	NA	RP11-462P6.1
ENSG00000259721	0.604348839	2.750684837	3.982857783	0.690630946	0.489797495	NA	RP11-758N13.1
ENSG00000259814	0.604348839	2.750684837	3.982857783	0.690630946	0.489797495	NA	RP11-300A12.2
ENSG00000260073	0.604348839	2.750684837	3.982857783	0.690630946	0.489797495	NA	RP11-488I20.9
ENSG00000260433	0.604348839	2.750684837	3.982857783	0.690630946	0.489797495	NA	RP11-202D1.2
ENSG00000260521	0.604348839	2.750684837	3.982857783	0.690630946	0.489797495	NA	CTD-2576F9.1
ENSG00000260744	0.604348839	2.750684837	3.982857783	0.690630946	0.489797495	NA	RP11-329J18.3
ENSG00000260880	0.604348839	2.750684837	3.982857783	0.690630946	0.489797495	NA	HCCAT5
ENSG00000260905	0.604348839	2.750684837	3.982857783	0.690630946	0.489797495	NA	RP11-105C19.1
ENSG00000261182	0.604348839	2.750684837	3.982857783	0.690630946	0.489797495	NA	RP11-201A3.1
ENSG00000261595	0.604348839	2.750684837	3.982857783	0.690630946	0.489797495	NA	RP11-426L16.9
ENSG00000261629	0.604348839	2.750684837	3.982857783	0.690630946	0.489797495	NA	RP5-842K16.2
ENSG00000262962	0.604348839	2.750684837	3.982857783	0.690630946	0.489797495	NA	KARSP3
ENSG00000263375	0.604348839	2.750684837	3.982857783	0.690630946	0.489797495	NA	RP11-822E23.5
ENSG00000263547	0.604348839	2.750684837	3.982857783	0.690630946	0.489797495	NA	RP11-1O2.1
ENSG00000263986	0.604348839	2.750684837	3.982857783	0.690630946	0.489797495	NA	RP11-746M1.1
ENSG00000264627	0.604348839	2.750684837	3.982857783	0.690630946	0.489797495	NA	RN7SL820P
ENSG00000265863	0.604348839	2.750684837	3.982857783	0.690630946	0.489797495	NA	RP11-805L22.2
ENSG00000267051	0.604348839	2.750684837	3.982857783	0.690630946	0.489797495	NA	RP11-128P17.2
ENSG00000267623	0.604348839	2.750684837	3.982857783	0.690630946	0.489797495	NA	AC022153.1
ENSG00000267779	0.604348839	2.750684837	3.982857783	0.690630946	0.489797495	NA	CTC-360P9.3
ENSG00000267797	0.604348839	2.750684837	3.982857783	0.690630946	0.489797495	NA	NRBF2P1
ENSG00000269482	0.604348839	2.750684837	3.982857783	0.690630946	0.489797495	NA	Z69720.2
ENSG00000270192	0.604348839	2.750684837	3.982857783	0.690630946	0.489797495	NA	MRPS35P3
ENSG00000271111	0.604348839	2.750684837	3.982857783	0.690630946	0.489797495	NA	RP11-409K15.1
ENSG00000271231	0.604348839	2.750684837	3.982857783	0.690630946	0.489797495	NA	KRT18P9
ENSG00000271243	0.604348839	2.750684837	3.982857783	0.690630946	0.489797495	NA	RP11-355B11.1
ENSG00000272297	0.604348839	2.750684837	3.982857783	0.690630946	0.489797495	NA	RP11-215A19.2
ENSG00000272389	0.604348839	2.750684837	3.982857783	0.690630946	0.489797495	NA	CTC-487M23.7
ENSG00000272628	0.604348839	2.750684837	3.982857783	0.690630946	0.489797495	NA	REXO1L3P
ENSG00000273313	0.604348839	2.750684837	3.982857783	0.690630946	0.489797495	NA	RBAKDN
ENSG00000135916	8631.713751	2.749855251	0.276462782	9.946565799	2.61E-23	4.81E-21	ITM2C
ENSG00000260868	3.718466412	2.748854201	1.880582457	1.461703629	0.143822442	0.391464705	RP11-394I13.1
ENSG00000105329	316.2636481	2.74598929	0.710803176	3.863220347	0.000111902	0.001459648	TGFB1
ENSG00000104998	273.1064822	2.745689274	0.59494315	4.615044771	3.93E-06	8.05E-05	IL27RA
ENSG00000124818	1.334369283	2.74555488	2.86605504	0.95795609	0.338084901	NA	OPN5
ENSG00000264448	1.334369283	2.74555488	2.86605504	0.95795609	0.338084901	NA	MIR378D2
ENSG00000153551	516.5547281	2.745460506	0.696318287	3.942824073	8.05E-05	0.001101543	CMTM7
ENSG00000205678	2.486464626	2.743530249	2.686339899	1.02128932	0.307117385	0.6038917	TECRL
ENSG00000011028	2993.354906	2.742433022	0.846309585	3.240460786	0.001193367	0.01094116	MRC2
ENSG00000163354	3.676347779	2.740879858	1.514344484	1.809944756	0.070304355	0.2462613	DCST2
ENSG00000146151	222.5755839	2.740752024	0.840304419	3.261618005	0.001107783	0.010306969	HMGCLL1
ENSG00000224597	2.492945378	2.739220327	2.470296249	1.108863088	0.26748925	0.561092424	PTCHD3P1
ENSG00000259207	43.14571035	2.737887703	0.909475866	3.01040171	0.002609024	0.020470486	ITGB3
ENSG00000231840	1.308059767	2.737010572	3.732270855	0.733336534	0.463353198	NA	AC073342.12
ENSG00000144045	61.04302892	2.737000074	1.504092603	1.819701838	0.068804423	0.243161346	DQX1
ENSG00000243244	1138.873583	2.7332743	0.398098494	6.865824264	6.61E-12	3.94E-10	STON1
ENSG00000168546	379.7424327	2.732735957	1.329491145	2.05547511	0.039833137	0.165478012	GFRA2
ENSG00000229591	1.316521598	2.730636556	2.870182437	0.951380832	0.341411087	NA	RP5-981O7.2
ENSG00000140285	14.71675099	2.730320468	1.314705305	2.076754736	0.037824202	0.159427592	FGF7
ENSG00000256633	1.292234617	2.728449223	2.18458541	1.248955161	0.211681474	NA	RP11-169D4.2
ENSG00000168939	90.98505952	2.727148016	0.867666127	3.143084572	0.001671775	0.014336313	SPRY3
ENSG00000166949	1981.969763	2.724833591	0.721293068	3.777706609	0.000158279	0.001963821	SMAD3
ENSG00000132256	319.3825692	2.722028797	0.989513575	2.750875649	0.00594362	0.039277719	TRIM5
ENSG00000092068	97.06937255	2.721738609	1.089109702	2.49904909	0.012452706	0.069772404	SLC7A8
ENSG00000268146	3.712696241	2.716498203	3.249922837	0.835865446	0.403230603	0.693437326	AL590483.1
ENSG00000179363	4.880892638	2.716429843	1.214522576	2.23662359	0.025310952	0.118494225	TMEM31
ENSG00000238184	7.298057609	2.714016952	1.055194126	2.572054645	0.010109693	0.05909452	AC129929.5
ENSG00000213757	2.464505059	2.713522398	2.203556272	1.231428683	0.218162575	0.502000439	CTC-451P13.1
ENSG00000260209	2.433904963	2.711607798	2.201729873	1.2315806	0.218105791	0.502000439	RP11-680F20.10
ENSG00000172819	477.8264352	2.71105036	0.628883893	4.310891706	1.63E-05	0.000271034	RARG
ENSG00000162511	22.90189783	2.709578911	1.279511198	2.117667211	0.034203262	0.147932397	LAPTM5
ENSG00000231007	9.755529651	2.708850904	1.217270072	2.225349136	0.026057809	0.120696833	CDC20P1
ENSG00000196975	482.1042235	2.708443663	0.548489132	4.938007898	7.89E-07	1.98E-05	ANXA4
ENSG00000230390	3.657336651	2.705653853	1.996875644	1.354943589	0.17543553	0.44191045	LINC01048
ENSG00000187800	99.9580729	2.703646265	0.927729852	2.914260288	0.003565325	0.02620493	PEAR1
ENSG00000198883	7.215003026	2.702148884	1.646444791	1.641202243	0.10075544	0.310898078	PNMA5
ENSG00000141371	1.294089516	2.701257012	2.778445099	0.972218963	0.330941629	NA	C17orf64
ENSG00000089327	151.0035863	2.701057816	1.270655385	2.125720197	0.033526564	0.145756774	FXYD5
ENSG00000129270	13.26576082	2.697350751	0.893932648	3.017398188	0.002549547	0.020081324	MMP28
ENSG00000118515	775.7164433	2.69694241	0.812192617	3.320569968	0.000898338	0.008660144	SGK1
ENSG00000166349	13.24464236	2.696397855	1.311249335	2.056357844	0.039748037	0.165285263	RAG1
ENSG00000114654	1.269802536	2.696187701	2.708708177	0.995377695	0.319552603	NA	EFCC1
ENSG00000253180	1.267491155	2.696176451	2.709877465	0.994944046	0.319763479	NA	RP11-410L14.1
ENSG00000165762	4.883111784	2.694344218	3.172361932	0.84931804	0.395704345	0.686446899	OR4K2
ENSG00000262089	2.430249562	2.693338279	1.824385628	1.476298781	0.139863701	0.385555075	RP11-589P10.5
ENSG00000131668	255.82501	2.68932063	0.962009089	2.795525179	0.005181547	0.035382655	BARX1
ENSG00000131724	433.5109156	2.686761433	0.517039964	5.196428942	2.03E-07	5.80E-06	IL13RA1
ENSG00000213240	761.5941962	2.68656945	0.588873902	4.56221517	5.06E-06	9.95E-05	NOTCH2NL
ENSG00000163814	165.6268223	2.6844137	2.213403602	1.212799011	0.225206673	0.510546565	CDCP1
ENSG00000270104	1.257050125	2.681190247	2.710202263	0.989295258	0.322518704	NA	RP11-245P10.6
ENSG00000272430	1.254738745	2.681177137	2.711389136	0.988857373	0.322732929	NA	RP11-38L15.8
ENSG00000259065	5.930925362	2.679448016	1.532755942	1.748124371	0.080442494	0.270161776	RP5-1021I20.1
ENSG00000067066	63.16272801	2.678616807	1.22381688	2.188739877	0.028615752	0.129346348	SP100
ENSG00000272848	1.279025725	2.678354442	2.315270155	1.156821564	0.24734527	NA	RP1-137D17.2
ENSG00000150551	593.995686	2.678258108	0.565043227	4.739917193	2.14E-06	4.72E-05	LYPD1
ENSG00000271009	13.07349294	2.674572817	1.016726724	2.630571966	0.008524132	0.051930325	RP11-346C20.3
ENSG00000166888	752.4273935	2.672842027	0.453955024	5.887900534	3.91E-09	1.52E-07	STAT6
ENSG00000233862	1.266273315	2.67060545	2.782940542	0.95963439	0.337239254	NA	AC016907.3
ENSG00000226636	1.268584695	2.670593312	2.781787552	0.960027774	0.337041237	NA	RP5-1049N15.2
ENSG00000235180	1.268584695	2.670593312	2.781787552	0.960027774	0.337041237	NA	LINC00601
ENSG00000258102	1.268584695	2.670593312	2.781787552	0.960027774	0.337041237	NA	RP11-809C9.2
ENSG00000111817	1278.518257	2.666772978	0.39353886	6.776390459	1.23E-11	7.07E-10	DSE
ENSG00000203727	1179.044896	2.665800451	0.427486288	6.235990546	4.49E-10	2.12E-08	SAMD5
ENSG00000196460	9.427218346	2.665302662	1.378622721	1.933308237	0.053198238	0.203756407	RFX8
ENSG00000259785	27.25527043	2.664999541	0.823378106	3.236665537	0.001209351	0.011054479	RP13-98N21.3
ENSG00000124835	0.566852966	2.664841946	3.987470553	0.668303856	0.503939653	NA	AC105760.3
ENSG00000197882	0.566852966	2.664841946	3.987470553	0.668303856	0.503939653	NA	OR7E13P
ENSG00000215005	0.566852966	2.664841946	3.987470553	0.668303856	0.503939653	NA	HSPD1P7
ENSG00000216835	0.566852966	2.664841946	3.987470553	0.668303856	0.503939653	NA	RBMXP1
ENSG00000227581	0.566852966	2.664841946	3.987470553	0.668303856	0.503939653	NA	RP13-140E4.1
ENSG00000232392	0.566852966	2.664841946	3.987470553	0.668303856	0.503939653	NA	AC002366.3
ENSG00000236581	0.566852966	2.664841946	3.987470553	0.668303856	0.503939653	NA	STARD13-AS
ENSG00000236852	0.566852966	2.664841946	3.987470553	0.668303856	0.503939653	NA	RP11-3D23.1
ENSG00000241120	0.566852966	2.664841946	3.987470553	0.668303856	0.503939653	NA	HMGN1P8
ENSG00000249119	0.566852966	2.664841946	3.987470553	0.668303856	0.503939653	NA	MTND6P4
ENSG00000253647	0.566852966	2.664841946	3.987470553	0.668303856	0.503939653	NA	CTD-2270F17.1
ENSG00000257308	0.566852966	2.664841946	3.987470553	0.668303856	0.503939653	NA	RP11-471N19.1
ENSG00000259091	0.566852966	2.664841946	3.987470553	0.668303856	0.503939653	NA	LINC00517
ENSG00000264672	0.566852966	2.664841946	3.987470553	0.668303856	0.503939653	NA	RP11-112H10.4
ENSG00000265490	0.566852966	2.664841946	3.987470553	0.668303856	0.503939653	NA	RP11-806L2.6
ENSG00000269952	0.566852966	2.664841946	3.987470553	0.668303856	0.503939653	NA	RP11-324I22.3
ENSG00000270689	0.566852966	2.664841946	3.987470553	0.668303856	0.503939653	NA	RP11-712B9.4
ENSG00000273219	0.566852966	2.664841946	3.987470553	0.668303856	0.503939653	NA	RP11-644N4.1
ENSG00000271474	79.44280781	2.664492901	1.012163928	2.632471705	0.008476608	0.051714576	RP11-710C12.1
ENSG00000152284	976.4851802	2.663942975	0.732645752	3.636058719	0.000276841	0.003154424	TCF7L1
ENSG00000132854	41.15055774	2.663057751	0.981691083	2.712724805	0.00667325	0.042945723	KANK4
ENSG00000104903	10.6356277	2.662660084	1.054722033	2.52451357	0.011585853	0.066112433	LYL1
ENSG00000162496	262.109575	2.659120009	1.083979039	2.453110174	0.014162695	0.076677493	DHRS3
ENSG00000225850	3.558073958	2.65623022	1.481609417	1.792800579	0.073004817	0.252981476	RP11-452K12.4
ENSG00000181690	277.9702071	2.653870672	0.815330959	3.254961242	0.001134078	0.010505847	PLAG1
ENSG00000259498	16.44084716	2.652808097	0.838599117	3.163380505	0.001559484	0.013547458	RP11-244F12.3
ENSG00000010704	76.19311179	2.648994138	0.832458117	3.182135033	0.001461936	0.01287894	HFE
ENSG00000239332	10.55325639	2.647345678	0.874072964	3.028746783	0.002455704	0.019536494	AC016722.2
ENSG00000197320	6.998117934	2.642564716	1.368017732	1.931674315	0.053399717	0.204267642	AC060834.2
ENSG00000267402	2.335263296	2.642534626	3.433779351	0.769570306	0.441554825	0.721558506	RP11-619L19.2
ENSG00000224066	2.342505407	2.641159385	1.81119609	1.458240441	0.14477428	0.392953503	RP4-622L5.7
ENSG00000198624	70.75112143	2.640019311	0.918908396	2.872995091	0.004066004	0.029085893	CCDC69
ENSG00000204592	912.373673	2.634021413	0.908830265	2.898254509	0.003752459	0.027290963	HLA-E
ENSG00000101812	0.554100556	2.633879344	3.989201317	0.6602523	0.509091935	NA	H2BFM
ENSG00000212663	0.554100556	2.633879344	3.989201317	0.6602523	0.509091935	NA	RP1-122K4.3
ENSG00000214097	0.554100556	2.633879344	3.989201317	0.6602523	0.509091935	NA	SMCO1
ENSG00000218472	0.554100556	2.633879344	3.989201317	0.6602523	0.509091935	NA	RP1-140K8.2
ENSG00000219294	0.554100556	2.633879344	3.989201317	0.6602523	0.509091935	NA	PIP5K1P1
ENSG00000223725	0.554100556	2.633879344	3.989201317	0.6602523	0.509091935	NA	AC007879.5
ENSG00000225972	0.554100556	2.633879344	3.989201317	0.6602523	0.509091935	NA	MTND1P23
ENSG00000225991	0.554100556	2.633879344	3.989201317	0.6602523	0.509091935	NA	RP11-731I19.1
ENSG00000228502	0.554100556	2.633879344	3.989201317	0.6602523	0.509091935	NA	EEF1A1P11
ENSG00000228513	0.554100556	2.633879344	3.989201317	0.6602523	0.509091935	NA	AC023271.1
ENSG00000229990	0.554100556	2.633879344	3.989201317	0.6602523	0.509091935	NA	RP11-574K11.8
ENSG00000230096	0.554100556	2.633879344	3.989201317	0.6602523	0.509091935	NA	RP11-34C15.2
ENSG00000233273	0.554100556	2.633879344	3.989201317	0.6602523	0.509091935	NA	AMMECR1LP1
ENSG00000234724	0.554100556	2.633879344	3.989201317	0.6602523	0.509091935	NA	HDAC1P1
ENSG00000236409	0.554100556	2.633879344	3.989201317	0.6602523	0.509091935	NA	NRADDP
ENSG00000238263	0.554100556	2.633879344	3.989201317	0.6602523	0.509091935	NA	RP11-402L1.12
ENSG00000240210	0.554100556	2.633879344	3.989201317	0.6602523	0.509091935	NA	RP11-204K16.1
ENSG00000249193	0.554100556	2.633879344	3.989201317	0.6602523	0.509091935	NA	HSPD1P5
ENSG00000250657	0.554100556	2.633879344	3.989201317	0.6602523	0.509091935	NA	RP11-1E6.1
ENSG00000251085	0.554100556	2.633879344	3.989201317	0.6602523	0.509091935	NA	RP11-893F2.6
ENSG00000254275	0.554100556	2.633879344	3.989201317	0.6602523	0.509091935	NA	RP11-89M16.1
ENSG00000254554	0.554100556	2.633879344	3.989201317	0.6602523	0.509091935	NA	RP11-351I24.1
ENSG00000256450	0.554100556	2.633879344	3.989201317	0.6602523	0.509091935	NA	RP11-424M22.1
ENSG00000259584	0.554100556	2.633879344	3.989201317	0.6602523	0.509091935	NA	RP11-521C20.2
ENSG00000259767	0.554100556	2.633879344	3.989201317	0.6602523	0.509091935	NA	RP11-90B9.2
ENSG00000261298	0.554100556	2.633879344	3.989201317	0.6602523	0.509091935	NA	RP11-309M7.1
ENSG00000263264	0.554100556	2.633879344	3.989201317	0.6602523	0.509091935	NA	CTB-133G6.1
ENSG00000263394	0.554100556	2.633879344	3.989201317	0.6602523	0.509091935	NA	RP11-160E2.19
ENSG00000265746	0.554100556	2.633879344	3.989201317	0.6602523	0.509091935	NA	KYNUP2
ENSG00000266160	0.554100556	2.633879344	3.989201317	0.6602523	0.509091935	NA	RN7SL612P
ENSG00000175318	4.650408984	2.632024074	1.311021303	2.007613505	0.044684378	0.17979	GRAMD2
ENSG00000227507	3.441997751	2.631841098	1.764787616	1.491307551	0.135880767	0.37858325	LTB
ENSG00000131969	11.6391267	2.631742982	0.897017796	2.933880458	0.003347531	0.024958042	ABHD12B
ENSG00000168497	6.913056847	2.631714324	1.850357059	1.422273777	0.154946788	0.410290026	SDPR
ENSG00000165188	4.570278628	2.628311396	1.452122616	1.80997897	0.070299049	0.2462613	RNF183
ENSG00000241859	5.786358057	2.626537094	1.382061441	1.900448862	0.05737424	0.215109673	KALP
ENSG00000234699	1.221576789	2.625850217	3.771651538	0.696207004	0.486299202	NA	RP11-225H22.4
ENSG00000106823	84.08501623	2.62581798	0.885391653	2.965713501	0.003019817	0.022996485	ECM2
ENSG00000197256	971.6341281	2.624757596	0.666223408	3.93975589	8.16E-05	0.001111454	KANK2
ENSG00000183671	2.287161849	2.624384233	1.651907779	1.588698998	0.112128365	0.333813531	GPR1
ENSG00000197496	258.0890081	2.624273505	1.104615236	2.375735387	0.017514018	0.089855074	SLC2A10
ENSG00000234840	3.511703109	2.624036618	2.432516616	1.078733276	0.280706647	0.57621779	RP11-399D6.2
ENSG00000270641	4.681662171	2.6237639	3.187076508	0.823250993	0.410365276	0.699100825	TSIX
ENSG00000250189	3.511246628	2.623078094	3.272340709	0.801590766	0.422789721	0.708329928	RP11-362F19.2
ENSG00000135272	667.2797399	2.621788333	0.8437332	3.10736656	0.001887622	0.015775495	MDFIC
ENSG00000227304	2.340831085	2.621785046	3.435165257	0.763219482	0.445332512	0.724398959	RP11-791G16.2
ENSG00000230596	5.840999625	2.621311961	1.767696996	1.482896654	0.138101871	0.382478835	AC112229.4
ENSG00000100599	217.4156081	2.619253051	0.572465451	4.575390616	4.75E-06	9.46E-05	RIN3
ENSG00000233117	7.955164595	2.615865272	1.093334903	2.392556265	0.016731463	0.086843403	LINC00702
ENSG00000107831	16.09640757	2.612989358	1.009194789	2.589182372	0.009620413	0.056857093	FGF8
ENSG00000087237	2.258873134	2.61289788	1.733657643	1.507159093	0.131769883	0.371290021	CETP
ENSG00000167195	1.216786391	2.612188547	2.790139373	0.936221528	0.349159141	NA	GOLGA6C
ENSG00000148180	2397.154239	2.61170256	0.989663338	2.638980813	0.008315569	0.05093584	GSN
ENSG00000153093	3.390699264	2.610476538	1.486024071	1.756685231	0.078971476	0.266985107	ACOXL
ENSG00000197321	2753.742765	2.610176516	0.813765721	3.207528222	0.001338809	0.011971354	SVIL
ENSG00000158859	416.9103516	2.610052947	0.636257859	4.102193649	4.09E-05	0.000608548	ADAMTS4
ENSG00000250609	1.218336413	2.609729579	2.764203071	0.944116446	0.345110146	NA	RP11-158C21.2
ENSG00000123405	1.221120307	2.609721566	2.762726458	0.944618154	0.344853856	NA	NFE2
ENSG00000203876	3.385908867	2.609638619	1.825967091	1.429181628	0.152952037	0.40668286	RP11-451M19.3
ENSG00000168685	4.599993064	2.609599366	1.376605188	1.895677416	0.058002713	0.216678086	IL7R
ENSG00000119699	886.7563903	2.605216594	0.975413175	2.67088518	0.007565152	0.047288844	TGFB3
ENSG00000197959	382.8960248	2.60362255	0.515237497	5.053247416	4.34E-07	1.15E-05	DNM3
ENSG00000132329	1258.169423	2.600896094	1.064333036	2.443686334	0.01453806	0.078213957	RAMP1
ENSG00000165606	262.360297	2.599721588	2.313286611	1.123821655	0.261088693	0.55346241	DRGX
ENSG00000229474	2.303791694	2.598956405	2.011984215	1.29173797	0.196447903	0.472359284	PATL2
ENSG00000251518	2.265491127	2.597461752	2.181350271	1.190758672	0.233748337	0.521652898	CTD-2130F23.2
ENSG00000054219	31.43452971	2.594989089	1.06211527	2.443227363	0.014556563	0.078255286	LY75
ENSG00000156966	30.54202156	2.594989025	0.992810897	2.613779756	0.008954674	0.053983386	B3GNT7
ENSG00000079257	142.4409755	2.593572695	0.826926769	3.136399486	0.001710361	0.014585195	LXN
ENSG00000182489	1.206345361	2.593408594	2.229874512	1.163028942	0.24481776	NA	XKRX
ENSG00000188886	15.74066214	2.590344271	0.991519601	2.612499308	0.008988287	0.054136396	ASTL
ENSG00000167601	601.5560275	2.589897606	1.043045229	2.48301563	0.013027537	0.07202926	AXL
ENSG00000172197	134.7151489	2.589222517	0.763169199	3.392724079	0.000692013	0.006930842	MBOAT1
ENSG00000050628	76.44600688	2.586443959	0.787719475	3.283458186	0.001025419	0.009675547	PTGER3
ENSG00000243364	240.9454569	2.585902625	0.70311375	3.677787021	0.000235266	0.002736188	EFNA4
ENSG00000150672	270.8892701	2.584339528	0.882712493	2.927725106	0.003414518	0.025351252	DLG2
ENSG00000100504	1701.728794	2.583144757	0.821342736	3.145026607	0.001660717	0.01427113	PYGL
ENSG00000226533	3.405182273	2.582922223	2.11941798	1.218694117	0.222960312	0.508203536	BTBD9-AS1
ENSG00000249751	2.235679694	2.582922047	2.576050587	1.00266744	0.316021345	0.612230428	ECSCR
ENSG00000188112	67.07354161	2.580915467	0.954636966	2.703557016	0.006860168	0.043766108	C6orf132
ENSG00000273129	4.44875337	2.579116184	1.73116057	1.489819158	0.136271792	0.379227366	RP5-973M2.2
ENSG00000256178	43.53808618	2.575586251	1.653421218	1.557731461	0.119296919	0.347381306	AC004889.1
ENSG00000105137	574.0979009	2.575116869	0.819757667	3.141314774	0.001681912	0.01440588	SYDE1
ENSG00000122787	0.529357094	2.574551541	3.992620803	0.644827463	0.519039003	NA	AKR1D1
ENSG00000181092	0.529357094	2.574551541	3.992620803	0.644827463	0.519039003	NA	ADIPOQ
ENSG00000220891	0.529357094	2.574551541	3.992620803	0.644827463	0.519039003	NA	LL22NC03-63E9.3
ENSG00000228612	0.529357094	2.574551541	3.992620803	0.644827463	0.519039003	NA	HK2P1
ENSG00000236869	0.529357094	2.574551541	3.992620803	0.644827463	0.519039003	NA	RP11-944L7.4
ENSG00000237631	0.529357094	2.574551541	3.992620803	0.644827463	0.519039003	NA	RP11-72B4.2
ENSG00000237664	0.529357094	2.574551541	3.992620803	0.644827463	0.519039003	NA	LINC00316
ENSG00000248268	0.529357094	2.574551541	3.992620803	0.644827463	0.519039003	NA	CTC-499J9.1
ENSG00000253167	0.529357094	2.574551541	3.992620803	0.644827463	0.519039003	NA	KIAA0196-AS1
ENSG00000264745	0.529357094	2.574551541	3.992620803	0.644827463	0.519039003	NA	RP11-403A21.2
ENSG00000269753	0.529357094	2.574551541	3.992620803	0.644827463	0.519039003	NA	AL589739.1
ENSG00000260266	2.2186094	2.573909517	1.844651283	1.395336637	0.162914349	0.423237751	CTD-2311M21.2
ENSG00000112297	75.12160728	2.572649941	0.878951207	2.926954215	0.003422993	0.02540534	AIM1
ENSG00000019582	25.56181546	2.572133019	1.399223691	1.838257197	0.066024515	0.235953384	CD74
ENSG00000108511	157.6582094	2.571657378	1.563659806	1.644639945	0.100044084	0.30951048	HOXB6
ENSG00000139178	209.5105219	2.570417093	0.511004936	5.030121845	4.90E-07	1.28E-05	C1RL
ENSG00000023892	87.53617065	2.570131826	0.677726041	3.792287253	0.000149266	0.001872667	DEF6
ENSG00000203722	2.1966338	2.569478512	2.070850696	1.240784049	0.214685535	NA	RAET1G
ENSG00000181804	90.45793374	2.569250412	0.90054106	2.853007516	0.00433076	0.0306005	SLC9A9
ENSG00000198881	3.35031123	2.568443773	2.06436378	1.244181766	0.213432673	0.495965597	ASB12
ENSG00000099860	206.7406031	2.567665221	0.623492853	4.118195112	3.82E-05	0.000571906	GADD45B
ENSG00000263648	1.184385794	2.565885422	2.890670763	0.887643607	0.374732489	NA	RP11-471L13.3
ENSG00000155363	1106.153972	2.565703558	0.653912631	3.923618288	8.72E-05	0.001175883	MOV10
ENSG00000234936	3.335992765	2.565454545	1.490305317	1.721428834	0.085173036	0.280101622	AC010883.5
ENSG00000231242	5.633998255	2.564951696	1.652098084	1.55254202	0.120532587	0.349691892	RP11-87H9.3
ENSG00000171759	2.238768466	2.564370009	1.641683297	1.562036973	0.118279279	0.345634735	PAH
ENSG00000174804	701.0374661	2.562555809	0.664279797	3.857645256	0.000114485	0.001489696	FZD4
ENSG00000173930	45.61674818	2.558934538	1.068801561	2.394209206	0.016656245	0.086556536	SLCO4C1
ENSG00000197766	10.99055311	2.558378705	1.844918413	1.386716446	0.165528244	0.427597942	CFD
ENSG00000079689	28.68778208	2.557633563	2.214221813	1.155093653	NA	NA	SCGN
ENSG00000132109	116.6801743	2.557083466	0.737801094	3.465816853	0.000528623	0.005506191	TRIM21
ENSG00000144677	1098.58524	2.553253598	0.417884614	6.10994881	9.97E-10	4.39E-08	CTDSPL
ENSG00000237846	3.36171962	2.553222332	1.736637706	1.470210121	0.141504854	0.387826101	RP11-216M21.1
ENSG00000261502	1.171633383	2.550629413	2.312702231	1.102878433	0.270079961	NA	RP11-96H17.1
ENSG00000163110	1655.016716	2.550365702	0.592979576	4.300933461	1.70E-05	0.000281747	PDLIM5
ENSG00000224777	7.772710604	2.550013179	1.14750848	2.222217286	0.026268625	0.121304919	OR4F2P
ENSG00000104375	429.3227533	2.544519933	0.521486102	4.879362892	1.06E-06	2.56E-05	STK3
ENSG00000226498	2.192648097	2.544469504	2.105726845	1.208356872	0.226910021	NA	RP11-182B22.2
ENSG00000061455	249.8704636	2.544430479	1.091371786	2.331405771	0.019731974	0.098512235	PRDM6
ENSG00000254343	2.180657046	2.544348838	2.533358829	1.004338118	0.315215667	NA	RP11-760H22.2
ENSG00000179388	177.2899061	2.542525042	0.877872393	2.896235332	0.003776691	0.027432835	EGR3
ENSG00000152760	4.404262844	2.542305636	1.521707868	1.670692312	0.094782468	0.298993949	TCTEX1D1
ENSG00000164520	0.516604683	2.540964928	3.315187429	0.766461922	0.443401501	NA	RAET1E
ENSG00000182866	0.516604683	2.540964928	3.315187429	0.766461922	0.443401501	NA	LCK
ENSG00000185097	0.516604683	2.540964928	3.315187429	0.766461922	0.443401501	NA	OR4F16
ENSG00000230178	0.516604683	2.540964928	3.315187429	0.766461922	0.443401501	NA	OR4F3
ENSG00000230731	0.516604683	2.540964928	3.315187429	0.766461922	0.443401501	NA	RP11-478K15.6
ENSG00000235249	0.516604683	2.540964928	3.315187429	0.766461922	0.443401501	NA	OR4F29
ENSG00000240007	0.516604683	2.540964928	3.315187429	0.766461922	0.443401501	NA	RP6-206I17.4
ENSG00000242741	0.516604683	2.540964928	3.315187429	0.766461922	0.443401501	NA	RP11-20B7.1
[truncated: 29,255 more rows]
